# Supplementary material for: An extended hierarchical ordered probit model robust to heteroskedastic vignette perceptions with an application to functional limitation assessment
Source: PLoS One. 2021 Mar 25;16(3):e0248805. doi: 10.1371/journal.pone.0248805 (PMC7993814; doi:10.1371/journal.pone.0248805)
Supplement: S2 File — (M) [file pone.0248805.s006.m]

function [LLV,score,ILLV,Igradient] = HOPIT_Likelihood(Data,b,cut_point)
%%%%%%%%%%%%%%%%%%%%%%%%%%%%%%%%%%%%%%%%%%%%%%%%%%%%%%%%%%%%%%%%%%%%%%%%%%%%%%%%%%%%%%
% This function produces log likelihood and score of HOPIT model
% The cut-points are specified as follows, for example with 4 cut points
%
%                           c1=-inf ---- c2 ---- c3 ---- c4 ---- c5 ---- c6=inf
%
%   Inputs:
%                           Data.Outcome_Indep                  :               Regressors in outcome function, eg. 1000X2, 1000 observations and 2 independent variables
%                           Data.Outcome_Dep                    :               Outcome, self-assessment, eg. 1000X1
%                           Data.cut_Indep                      :               Regressors in cut point function, eg. 1000X2
%                           Data.Vignette                       :               Rating on vigettes, eg. 1000X4, for 4 vignettes
%                           b                                   :               Parameters of the model
%                           cut_point                           :               Number of cut points
%
%   Outputs:
%                           LLV                                 :               Log likelihood
%                           score                               :               Score (gradient of log likelihood), a vector
%%%%%%%%%%%%%%%%%%%%%%%%%%%%%%%%%%%%%%%%%%%%%%%%%%%%%%%%%%%%%%%%%%%%%%%%%%%%%%%%%%%%%

%% Initiation
% Import data
X=Data.Outcome_Indep;                                       % Note: if X=[], then Xb=0
H=Data.Outcome_Dep;
Z=Data.Cut_Indep;
V=Data.Vignette;


nc=cut_point;                                               % Number of cut-points
n=size(H,1);                                                % Number of data points
k=length(b);

% Keep dimensions agree, a kX1 matrix
if(size(b,1)>1)
    b=b';
end

% Calculate the size of parameters
kb=size(X,2);                                               % Length of beta
kz=size(Z,2);                                               % Number of variables in cut-point functions
kg=kz*nc;                                                   % Length of gamma
kt=size(V,2);                                               % Length of theta (ie, number of vignettes)

% Define parameters
beta=b(1:kb);                                               % Coefficients in outcome function
gamma=b(kb+1:kb+kg);                                        % Coefficients in cut-point function
theta=b(kb+kg+1:kb+kg+kt);                                  % Vignette location parameter
sigma_cp=b(kb+kg+kt+1);                                       % sd of cut points
sigma_vi=b(kb+kg+kt+2);                                      % sd of vignettes


% Define predictors
Xb=X*beta';                                                 % Linear predictor, i.e., beta1*x1+beta2*x2..., nX1 matrix
Zb=zeros(n,nc+2);                                           % Individual-specific cut points, nX(nc+2), including -Inf and Inf
Zb(:,1)=-Inf;                                               % The first cut-point: -Inf
Zb(:,2)=Z*gamma(1:kz)';                                     % The second cut-point
if nc>=2
    for i=3:nc+1
        Zb(:,i)=Zb(:,i-1)+exp(Z*gamma(((i-2)*kz+1):((i-1)*kz))');     % The third, fourth,...
    end
end
Zb(:,nc+2)=Inf;                                             % The last cut-point: Inf

LV_All =zeros(n,kt+1);                                     % Log likelihoods of self-assessment and vignette ratings


% In case X is not availalble. eg. in restricted model
if isempty(X)
    Xb=zeros(n,1);
end

nsingle = realmin('double');
% nsingle = 0;

%% Calculate the likelihood
sim_max=50;
LV=zeros(n,sim_max);
der=zeros(n,k,sim_max);                                             % Individual scores

% Generate quasi-rv
q=qrandstream('halton',1,'Skip',1e3,'Leap',1e2);                    % We use Halton sequence
RandMat=qrand(q,sim_max);
call=norminv(RandMat,0,1);
%     c=randn(n,1);

for sim=1:sim_max
    
    % Initiation (critical)
    LV_All=zeros(n,1+kt);
    Mills_beta=zeros(n,nc);
    Mills_gamma=zeros(n,nc);
    Mills_theta=zeros(n,kt);
    Mills_sigma_v=zeros(n,1);
    c=call(sim);
    
    % Log likelihood of the self-assessment component
    
    Unique_Outcome=unique(H);                                   % Sorting categories in H, ie. 1,2,3,4,5
    npdf_1_beta=zeros(1,n);
    npdf_beta=zeros(1,n);
    ncdf_1_beta=zeros(1,n);
    ncdf_beta=zeros(1,n);
    ncdf_1_beta_alter=zeros(1,n);
    ncdf_beta_alter=zeros(1,n);
    for i=Unique_Outcome(1):Unique_Outcome(end)
        id=find(H==i);                                          % Tag individuals by categories
        npdf_1_beta(id)=normpdf(Zb(id,i+1)+sigma_cp*c-Xb(id));
        npdf_beta(id)=normpdf(Zb(id,i)+sigma_cp*c-Xb(id));
        ncdf_1_beta(id)=normcdf(Zb(id,i+1)+sigma_cp*c-Xb(id));
        ncdf_beta(id)=normcdf(Zb(id,i)+sigma_cp*c-Xb(id));
        ncdf_1_beta_alter(id)=normcdf(-(Zb(id,i+1)+sigma_cp*c-Xb(id)));
        ncdf_beta_alter(id)=normcdf(-(Zb(id,i)+sigma_cp*c-Xb(id)));
    end
    diff_pdf_beta=npdf_1_beta-npdf_beta;
    diff_cdf_beta=max(ncdf_1_beta-ncdf_beta,ncdf_beta_alter-ncdf_1_beta_alter);
    LV_All(:,1)=diff_cdf_beta';
    Mills_beta(:,1)=diff_pdf_beta'./diff_cdf_beta';             % A nX1 array
    
    
    for m=2:nc
        diff_pdf_beta=zeros(1,n);
        diff_cdf_beta=ones(1,n);
        for i=m:Unique_Outcome(end)                             % It is IMPORTANT to notice iteration starts
            if i == m                                           % from m rather than Unique_Outcome(m)
                indc = 0;
            else
                indc = 1;
            end
            id=find(H==i);
            diff_pdf_beta(id)=npdf_1_beta(id)-indc*npdf_beta(id);
            diff_cdf_beta(id)=max(ncdf_1_beta(id)-ncdf_beta(id),ncdf_beta_alter(id)-ncdf_1_beta_alter(id));
        end
        Mills_beta(:,m)=diff_pdf_beta'./diff_cdf_beta'.*exp(Z*gamma(((m-1)*kz+1):(m*kz))');
    end
    
    
    
    % Log likelihood of the vignette component
    for i=1:kt
        Unique_Outcome=unique(V(:,i));
        npdf_1_gamma=zeros(1,n);
        npdf_gamma=zeros(1,n);
        ncdf_1_gamma=zeros(1,n);
        ncdf_gamma=zeros(1,n);
        ncdf_1_gamma_alter=zeros(1,n);
        ncdf_gamma_alter=zeros(1,n);
        diff_pdf_gamma=zeros(1,n);
        diff_cdf_gamma=ones(1,n);
        
        for j=Unique_Outcome(1):Unique_Outcome(end)
            id=find(V(:,i)==j);
            npdf_1_gamma(id)=normpdf(1/sigma_vi*(Zb(id,j+1)+sigma_cp*c-theta(i)));
            npdf_gamma(id)=normpdf(1/sigma_vi*(Zb(id,j)+sigma_cp*c-theta(i)));
            ncdf_1_gamma(id)=normcdf(1/sigma_vi*(Zb(id,j+1)+sigma_cp*c-theta(i)));
            ncdf_gamma(id)=normcdf(1/sigma_vi*(Zb(id,j)+sigma_cp*c-theta(i)));
            ncdf_1_gamma_alter(id)=normcdf(-(1/sigma_vi*(Zb(id,j+1)+sigma_cp*c-theta(i))));
            ncdf_gamma_alter(id)=normcdf(-(1/sigma_vi*(Zb(id,j)+sigma_cp*c-theta(i))));
        end
        diff_pdf_gamma=npdf_1_gamma-npdf_gamma;
        diff_cdf_gamma=max(ncdf_1_gamma-ncdf_gamma,ncdf_gamma_alter-ncdf_1_gamma_alter);
        LV_All(:,i+1)=diff_cdf_gamma;
        Mills_gamma(:,1) = Mills_gamma(:,1)+diff_pdf_gamma'./diff_cdf_gamma'*(1/sigma_vi);
        
        Mills_theta(:,i) = diff_pdf_gamma'./diff_cdf_gamma'*(1/sigma_vi);
        
        
        % Mills ratios:
        % [f(tau(i)-beta*x)-Indicator*f(tau(i-1)-beta*x)]/[F(tau(i)-beta*x)-F(tau(i-1)-beta*x)]*exp(gamma*z)
        % [f(tau(i)-theta)-Indicator*f(tau(i-1)-theta)]/[F(tau(i)-theta)-F(tau(i-1)-theta)]*exp(gamma*z)
        for m=2:nc
            diff_pdf_gamma=zeros(1,n);
            diff_cdf_gamma=ones(1,n);
            for j=m:Unique_Outcome(end)
                if j == m
                    indc = 0;
                else
                    indc = 1;
                end
                id=find(V(:,i)==j);
                diff_pdf_gamma(id)=npdf_1_gamma(id)-indc*npdf_gamma(id);
                diff_cdf_gamma(id)=max(ncdf_1_gamma(id)-ncdf_gamma(id),ncdf_gamma_alter(id)-ncdf_1_gamma_alter(id));
            end
            Mills_gamma(:,m) = Mills_gamma(:,m)+diff_pdf_gamma'./diff_cdf_gamma'.*exp(Z*gamma(((m-1)*kz+1):(m*kz))')*(1/sigma_vi);
        end
        
        
        % Mills ratios:
        diff_pdf_rho_v=zeros(1,n);
        diff_cdf_rho_v=ones(1,n);
        for j=Unique_Outcome(1):Unique_Outcome(end)
            % We need to distinguish the first, end and middle categories since otherwise Matlab erroreously returns NaN
            if j==1
                id=find(V(:,i)==j);
                diff_pdf_rho_v(id)=npdf_1_gamma(id)'.*(Zb(id,j+1)+sigma_cp*c-theta(i))*(-1/sigma_vi^2);
                diff_cdf_rho_v(id)=max(ncdf_1_gamma(id)-ncdf_gamma(id),ncdf_gamma_alter(id)-ncdf_1_gamma_alter(id))';
            elseif j==nc+1
                id=find(V(:,i)==j);
                diff_pdf_rho_v(id)=-npdf_gamma(id)'.*(Zb(id,j)+sigma_cp*c-theta(i))*(-1/sigma_vi^2);
                diff_cdf_rho_v(id)=max(ncdf_1_gamma(id)-ncdf_gamma(id),ncdf_gamma_alter(id)-ncdf_1_gamma_alter(id))';
            else
                id=find(V(:,i)==j);
                diff_pdf_rho_v(id)=npdf_1_gamma(id)'.*(Zb(id,j+1)+sigma_cp*c-theta(i))*(-1/sigma_vi^2)-npdf_gamma(id)'.*(Zb(id,j)+sigma_cp*c-theta(i))*(-1/sigma_vi^2);
                diff_cdf_rho_v(id)=max(ncdf_1_gamma(id)-ncdf_gamma(id),ncdf_gamma_alter(id)-ncdf_1_gamma_alter(id))';
            end
        end
        Mills_sigma_v(:,1) = Mills_sigma_v(:,1)+diff_pdf_rho_v'./diff_cdf_rho_v';
    end
    
    LV(:,sim)=max(prod(LV_All,2),nsingle);
    
    
    % Derive scores
    % Calculate the derivative w.r.t beta
    rep=LV(:,sim).*Mills_beta(:,1)*ones(1,kb);                             % A nXkb matrix
    if ~isempty(X)
        der(:,1:kb,sim)= - rep.*X;                                      % A nXkb matrix
    end
    
    % Calculate the derivative w.r.t gamma
    for m=1:nc
        rep1=LV(:,sim).*Mills_beta(:,m)*ones(1,kz);                        % A nXkz matrix
        rep2=LV(:,sim).*Mills_gamma(:,m)*ones(1,kz);                       % A nXkz matrix
        der(:,kb+kz*(m-1)+1:kb+kz*m,sim)=rep1.*Z+rep2.*Z;
    end
    
    % Calculate the derivative w.r.t theta
    der(:,kb+kg+1:kb+kg+kt,sim)= - LV(:,sim)*ones(1,kt).*Mills_theta;
    
    
    % Calculate the derivative w.r.t sigma_cp
    rep1=LV(:,sim).*Mills_beta(:,1);                        % A nX1 matrix
    rep2=LV(:,sim).*Mills_gamma(:,1);                       % A nX1 matrix
    der(:,kb+kg+kt+1,sim)=(rep1+rep2)*c;
    
    
    % Calculate the derivative w.r.t sigma_vi
    der(:,kb+kg+kt+2,sim)= LV(:,sim).*Mills_sigma_v;
    
end
%      der(isnan(der))=Inf;

LLV=-sum(log(mean(LV,2)));
gradient=-sum(mean(der,3)./(mean(LV,2)*ones(1,k)),1);


%% Use the score as the second output when called
if nargout > 1
    score=gradient;
    ILLV=-log(mean(LV,2));
    Igradient=-mean(der,3)./(mean(LV,2)*ones(1,k));
end
end
