# Supplementary material for: An extended hierarchical ordered probit model robust to heteroskedastic vignette perceptions with an application to functional limitation assessment
Source: PLoS One. 2021 Mar 25;16(3):e0248805. doi: 10.1371/journal.pone.0248805 (PMC7993814; doi:10.1371/journal.pone.0248805)
Supplement: S3 File — (M) [file pone.0248805.s007.m]

function [LLV,score,ILLV,Igradient] = HOPIT_Likelihood_LVE_RE(Data,b,cut_point)
%%%%%%%%%%%%%%%%%%%%%%%%%%%%%%%%%%%%%%%%%%%%%%%%%%%%%%%%%%%%%%%%%%%%%%%%%%%%%%%%%%%%%
% This function produces log likelihood and score of HOPIT model
% The cut-points are specified as follows, for example with 4 cut points
% 
%                           c1=-inf ---- c2 ---- c3 ---- c4 ---- c5 ---- c6=inf
% 
%   Inputs:
%                           Data.Outcome_Indep                  :               Regressors in outcome function, eg. 1000X2, 1000 observations and 2 independent variables
%                           Data.Outcome_Dep                    :               Outcome, self-assessment, eg. 1000X1
%                           Data.cut_Indep                      :               Regressors in cut point function, eg. 1000X2
%                           Data.Vignette                       :               Rating on vigettes, eg. 1000X4, for 4 vignettes
%                           b                                   :               Parameters of the model
%                           cut_point                           :               Number of cut points
% 
%   Outputs:
%                           LLV                                 :               Log likelihood
%                           score                               :               Score (gradient of log likelihood), a vector
%%%%%%%%%%%%%%%%%%%%%%%%%%%%%%%%%%%%%%%%%%%%%%%%%%%%%%%%%%%%%%%%%%%%%%%%%%%%%%%%%%%%

% Initiation
% Import data
X=Data.Outcome_Indep;                                       % Note: if X=[], then Xb=0
H=Data.Outcome_Dep;
Z=Data.Cut_Indep;
V=Data.Vignette;


nc=cut_point;                                               % Number of cut-points
n=size(H,1);                                                % Number of data points
k=length(b);

% Keep dimensions agree, a kX1 matrix
if(size(b,1)>1)
    b=b';
end

% Calculate the size of parameters
kb=size(X,2);                                               % Length of beta
kz=size(Z,2);                                               % Number of variables in cut-point functions
kg=kz*nc;                                                   % Length of gamma
kt=size(V,2);                                               % Length of theta (ie, number of vignettes)

% Define parameters
beta=b(1:kb);                                               % Coefficients in outcome function
gamma=b(kb+1:kb+kg);                                        % Coefficients in cut-point function
theta=b(kb+kg+1:kb+kg+kt);                                  % Vignette location parameter
sigma_cp=b(kb+kg+kt+1);                                     % sd of cut points
sigma_vi=b(kb+kg+kt+2);                                     % sd of vignettes
alpha=b(kb+kg+kt+3);


% Define predictors
Xb=X*beta';                                                 % Linear predictor, i.e., beta1*x1+beta2*x2..., nX1 matrix
Zb=zeros(n,nc+2);                                           % Individual-specific cut points, nX(nc+2), including -Inf and Inf
Zb(:,1)=-Inf;                                               % The first cut-point: -Inf
Zb(:,2)=Z*gamma(1:kz)';                                     % The second cut-point
if nc>=2
    for i=3:nc+1
        Zb(:,i)=Zb(:,i-1)+exp(Z*gamma(((i-2)*kz+1):((i-1)*kz))');     % The third, fourth,...
    end
end
Zb(:,nc+2)=Inf;                                             % The last cut-point: Inf


% In case X is not availalble. eg. in restricted model
if isempty(X)
    Xb=zeros(n,1);
end

nsingle = realmin('double');
%nsingle = 0;

s = 1;


% Calculate the likelihood
n_sim_max_1=10;
n_sim_max_2=5;
SLV=zeros(n,n_sim_max_1);
dder=zeros(n,k,n_sim_max_1);  

% Generate quasi-rv
q=qrandstream('halton',2,'Skip',1e3,'Leap',1e2);                      % We use Halton sequence
RandMat=qrand(q,n_sim_max_1);
r_1=norminv(RandMat(:,1),0,1);
r_2=RandMat(:,2);

% rng(1);
% r_1 = randn(n_sim_max_1,1);
% r_2 = rand(n_sim_max_2,1);


parfor n_sim_1=1:n_sim_max_1
    % Individual scores
    LV=zeros(n,n_sim_max_2);
    der=zeros(n,k,n_sim_max_2); 
    
    for n_sim_2=1:n_sim_max_2
        % Sorting categories in H, ie. 1,2,3,4,5   
        Unique_Outcome=unique(H); 
        
        %   Initiation (critical)
        LV_All=zeros(n,1+kt);
        Mills_beta=zeros(n,nc);
        Mills_beta_2=zeros(n,nc);
        Mills_gamma=zeros(n,nc);
        Mills_theta=zeros(n,kt);
        Mills_sigma_v=zeros(n,1);
        Mills_sigma_alpha=zeros(n,1);
        Mills_zeta=zeros(n,nc);

        npdf_1_beta=zeros(1,n);
        npdf_beta=zeros(1,n);
        ncdf_1_beta=zeros(1,n);
        ncdf_beta=zeros(1,n);
        ncdf_1_beta_alter=zeros(1,n);
        ncdf_beta_alter=zeros(1,n);
        
        npdf_1_zeta=zeros(1,n);
        npdf_zeta=zeros(1,n);
        ncdf_1_zeta=zeros(1,n);
        ncdf_zeta=zeros(1,n);
        ncdf_1_zeta_alter=zeros(1,n);
        ncdf_zeta_alter=zeros(1,n);                  
        
%%%%%%%% Log likelihood of the self assessment        
        for i=Unique_Outcome(1):Unique_Outcome(end)
            id=find(H==i);                                          % Tag individuals by categories
            npdf_1_beta(id)=normpdf(Zb(id,i+1)+sigma_cp*r_1(n_sim_1)-Xb(id));
            npdf_beta(id)=normpdf(Zb(id,i)+sigma_cp*r_1(n_sim_1)-Xb(id));
            ncdf_1_beta(id)=normcdf(Zb(id,i+1)+sigma_cp*r_1(n_sim_1)-Xb(id));
            ncdf_beta(id)=normcdf(Zb(id,i)+sigma_cp*r_1(n_sim_1)-Xb(id));
            ncdf_1_beta_alter(id)=normcdf(-(Zb(id,i+1)+sigma_cp*r_1(n_sim_1)-Xb(id)));
            ncdf_beta_alter(id)=normcdf(-(Zb(id,i)+sigma_cp*r_1(n_sim_1)-Xb(id)));
        end
        diff_pdf_beta=npdf_1_beta-npdf_beta;
        diff_cdf_beta=max(ncdf_1_beta-ncdf_beta,ncdf_beta_alter-ncdf_1_beta_alter);
        LV_All(:,1)=diff_cdf_beta';
        Mills_beta(:,1)=diff_pdf_beta'./diff_cdf_beta';             % A nX1 array
        
        for m=2:nc
            diff_pdf_beta=zeros(1,n);
            diff_cdf_beta=ones(1,n);
            for i=m:Unique_Outcome(end)                             % It is IMPORTANT to notice iteration starts
                if i == m                                           % from m rather than Unique_Outcome(m)
                    indc = 0;
                else
                    indc = 1;
                end
                id=find(H==i);
                diff_pdf_beta(id)=npdf_1_beta(id)-indc*npdf_beta(id);
                diff_cdf_beta(id)=max(ncdf_1_beta(id)-ncdf_beta(id),ncdf_beta_alter(id)-ncdf_1_beta_alter(id));
            end
            Mills_beta(:,m)=diff_pdf_beta'./diff_cdf_beta'.*exp(Z*gamma(((m-1)*kz+1):(m*kz))');
        end
    
        % Noises to be integrated out
        c_2=(ncdf_1_beta'-ncdf_beta')*r_2(n_sim_2)+ncdf_beta';
        cc_2= norminv(c_2);    
 
        for i=Unique_Outcome(1):Unique_Outcome(end)
            id=find(H==i);                
            npdf_1_zeta(id)=pdf('Logistic',c_2(id)-normcdf(Zb(id,i+1)+sigma_cp*r_1(n_sim_1)-Xb(id)),0,s).*normpdf(Zb(id,i+1)+sigma_cp*r_1(n_sim_1)-Xb(id));
            npdf_zeta(id)=pdf('Logistic',c_2(id)-normcdf(Zb(id,i)+sigma_cp*r_1(n_sim_1)-Xb(id)),0,s).*normpdf(Zb(id,i)+sigma_cp*r_1(n_sim_1)-Xb(id));
            ncdf_1_zeta(id)=cdf('Logistic',c_2(id)-normcdf(Zb(id,i+1)+sigma_cp*r_1(n_sim_1)-Xb(id)),0,s);
            ncdf_zeta(id)=cdf('Logistic',c_2(id)-normcdf(Zb(id,i)+sigma_cp*r_1(n_sim_1)-Xb(id)),0,s);
            ncdf_1_zeta_alter(id)=cdf('Logistic',-(c_2(id)-normcdf(Zb(id,i+1)+sigma_cp*r_1(n_sim_1)-Xb(id))),0,s);
            ncdf_zeta_alter(id)=cdf('Logistic',-(c_2(id)-normcdf(Zb(id,i)+sigma_cp*r_1(n_sim_1)-Xb(id))),0,s);
        end

        diff_pdf_zeta=npdf_1_zeta-npdf_zeta;
        diff_cdf_zeta=max(ncdf_zeta-ncdf_1_zeta,ncdf_1_zeta_alter-ncdf_zeta_alter); 
        
        Mills_zeta(:,1) = diff_pdf_zeta'./diff_cdf_zeta';
        
        for m=2:nc
            diff_pdf_zeta=zeros(1,n);
            diff_cdf_zeta=ones(1,n);
            for i=m:Unique_Outcome(end)
                if i == m
                    indc = 0;
                else
                    indc = 1;
                end
                id=find(H==i);
                diff_pdf_zeta(id)=npdf_1_zeta(id)-indc*npdf_zeta(id);
                diff_cdf_zeta(id)=max(ncdf_zeta(id)-ncdf_1_zeta(id),ncdf_1_zeta_alter(id)-ncdf_zeta_alter(id));
            end
            Mills_zeta(:,m) = diff_pdf_zeta'./diff_cdf_zeta'.*exp(Z*gamma(((m-1)*kz+1):(m*kz))');
         end
        
%%%%%%%% Log likelihood of the vignette component
        for i=1:kt
            Unique_Outcome=unique(V(:,i));
            npdf_1_gamma=zeros(1,n);
            npdf_gamma=zeros(1,n);
            ncdf_1_gamma=zeros(1,n);
            ncdf_gamma=zeros(1,n);
            ncdf_1_gamma_alter=zeros(1,n);
            ncdf_gamma_alter=zeros(1,n);
            %diff_pdf_gamma=zeros(1,n);
            %diff_cdf_gamma=ones(1,n);
            
            for j=Unique_Outcome(1):Unique_Outcome(end)
                id=find(V(:,i)==j);
                npdf_1_gamma(id)=normpdf(1./sigma_vi.*exp(-alpha*(Xb(id)+cc_2(id)-theta(i)).^2).*(Zb(id,j+1)+sigma_cp*r_1(n_sim_1)-theta(i)));
                npdf_gamma(id)=normpdf(1./sigma_vi.*exp(-alpha*(Xb(id)+cc_2(id)-theta(i)).^2).*(Zb(id,j)+sigma_cp*r_1(n_sim_1)-theta(i)));
                ncdf_1_gamma(id)=normcdf(1./sigma_vi.*exp(-alpha*(Xb(id)+cc_2(id)-theta(i)).^2).*(Zb(id,j+1)+sigma_cp*r_1(n_sim_1)-theta(i)));
                ncdf_gamma(id)=normcdf(1./sigma_vi.*exp(-alpha*(Xb(id)+cc_2(id)-theta(i)).^2).*(Zb(id,j)+sigma_cp*r_1(n_sim_1)-theta(i)));
                ncdf_1_gamma_alter(id)=normcdf(-(1./sigma_vi.*exp(-alpha*(Xb(id)+cc_2(id)-theta(i)).^2).*(Zb(id,j+1)+sigma_cp*r_1(n_sim_1)-theta(i))));
                ncdf_gamma_alter(id)=normcdf(-(1./sigma_vi.*exp(-alpha*(Xb(id)+cc_2(id)-theta(i)).^2).*(Zb(id,j)+sigma_cp*r_1(n_sim_1)-theta(i))));
            end
            
            
            diff_pdf_gamma=npdf_1_gamma-npdf_gamma;
            diff_cdf_gamma=max(ncdf_1_gamma-ncdf_gamma,ncdf_gamma_alter-ncdf_1_gamma_alter);
           
                                
            
            % Mills ratios:
            diff_pdf_rho_v=zeros(1,n);
            diff_cdf_rho_v=ones(1,n);
            for j=Unique_Outcome(1):Unique_Outcome(end)
                % We need to distinguish the first, end and middle categories since otherwise Matlab erroreously returns NaN
                if j==1
                    id=find(V(:,i)==j);
                    diff_pdf_rho_v(id)=npdf_1_gamma(id)'.*(Zb(id,j+1)+sigma_cp*r_1(n_sim_1)-theta(i));
                    diff_cdf_rho_v(id)=max(ncdf_1_gamma(id)-ncdf_gamma(id),ncdf_gamma_alter(id)-ncdf_1_gamma_alter(id))';
                elseif j==nc+1
                    id=find(V(:,i)==j);
                    diff_pdf_rho_v(id)=-npdf_gamma(id)'.*(Zb(id,j)+sigma_cp*r_1(n_sim_1)-theta(i));
                    diff_cdf_rho_v(id)=max(ncdf_1_gamma(id)-ncdf_gamma(id),ncdf_gamma_alter(id)-ncdf_1_gamma_alter(id))';
                else
                    id=find(V(:,i)==j);
                    diff_pdf_rho_v(id)=npdf_1_gamma(id)'.*(Zb(id,j+1)+sigma_cp*r_1(n_sim_1)-theta(i))-npdf_gamma(id)'.*(Zb(id,j)+sigma_cp*r_1(n_sim_1)-theta(i));
                    diff_cdf_rho_v(id)=max(ncdf_1_gamma(id)-ncdf_gamma(id),ncdf_gamma_alter(id)-ncdf_1_gamma_alter(id))';
                end
            end
            
            LV_All(:,i+1)=diff_cdf_gamma; %Vignette contribution to likelihood
            
            Mills_gamma(:,1) = Mills_gamma(:,1)+diff_pdf_gamma'./diff_cdf_gamma'./sigma_vi.*exp(-alpha*(Xb+cc_2-theta(i)).^2); %Vignette contribution to Mills ratio
             
            Mills_theta(:,i) = diff_pdf_rho_v'./diff_cdf_rho_v'*2.*alpha.*(Xb+cc_2-theta(i))./sigma_vi.*exp(-alpha*(Xb+cc_2-theta(i)).^2)-diff_pdf_gamma'./diff_cdf_gamma'./sigma_vi.*exp(-alpha*(Xb+cc_2-theta(i)).^2); %Vignette contribution to Mills ratio
            
           
            
            % Mills ratios:
            % [f(tau(i)-beta*x)-Indicator*f(tau(i-1)-beta*x)]/[F(tau(i)-beta*x)-F(tau(i-1)-beta*x)]*exp(gamma*z)
            % [f(tau(i)-theta)-Indicator*f(tau(i-1)-theta)]/[F(tau(i)-theta)-F(tau(i-1)-theta)]*exp(gamma*z)
            for m=2:nc
                diff_pdf_gamma=zeros(1,n);
                diff_cdf_gamma=ones(1,n);
                for j=m:Unique_Outcome(end)
                    if j == m
                        indc = 0;
                    else
                        indc = 1;
                    end
                    id=find(V(:,i)==j);
                    diff_pdf_gamma(id)=npdf_1_gamma(id)-indc*npdf_gamma(id);
                    diff_cdf_gamma(id)=max(ncdf_1_gamma(id)-ncdf_gamma(id),ncdf_gamma_alter(id)-ncdf_1_gamma_alter(id));
                end
                Mills_gamma(:,m) = Mills_gamma(:,m)+diff_pdf_gamma'./diff_cdf_gamma'.*exp(Z*gamma(((m-1)*kz+1):(m*kz))')./sigma_vi.*exp(-alpha*(Xb+cc_2-theta(i)).^2);
            end
            
            
            Mills_sigma_v(:,1) = Mills_sigma_v(:,1)+diff_pdf_rho_v'./diff_cdf_rho_v'./sigma_vi.^2.*exp(-alpha*(Xb+cc_2-theta(i)).^2);
            
            Mills_sigma_alpha(:,1) = Mills_sigma_alpha(:,1)+diff_pdf_rho_v'./diff_cdf_rho_v'.*(Xb+cc_2-theta(i)).^2./sigma_vi.*exp(-alpha*(Xb+cc_2-theta(i)).^2);
            
            Mills_beta_2(:,1) = Mills_beta_2(:,1)+diff_pdf_rho_v'./diff_cdf_rho_v'.*2.*alpha.*(Xb+cc_2-theta(i))./sigma_vi.*exp(-alpha*(Xb+cc_2-theta(i)).^2);           
        end
        
        LV(:,n_sim_2)=max(prod(LV_All,2),nsingle);
        
        
        % Derive scores
        % Calculate the derivative w.r.t beta
        rep1=LV(:,n_sim_2).*Mills_beta(:,1)*ones(1,kb);                            % A nXkb matrix
        rep2=LV(:,n_sim_2).*Mills_beta_2(:,1)*ones(1,kb);
        rep3=LV(:,n_sim_2).*Mills_zeta(:,1)*ones(1,kb);
        if ~isempty(X)
            der(:,1:kb,n_sim_2)= - (rep1+rep2+rep3).*X;                                 % A nXkb matrix
        end
        
        % Calculate the derivative w.r.t gamma
        for m=1:nc
            rep1=LV(:,n_sim_2).*Mills_beta(:,m)*ones(1,kz);                        % A nXkz matrix
            rep2=LV(:,n_sim_2).*Mills_gamma(:,m)*ones(1,kz);                       % A nXkz matrix
            rep3=LV(:,n_sim_2).*Mills_zeta(:,m)*ones(1,kz);
            der(:,kb+kz*(m-1)+1:kb+kz*m,n_sim_2)=(rep1+rep2+rep3).*Z;
        end
        
        % Calculate the derivative w.r.t theta
        der(:,kb+kg+1:kb+kg+kt,n_sim_2)= LV(:,n_sim_2)*ones(1,kt).*Mills_theta;
        
        
        % Calculate the derivative w.r.t sigma_cp
        rep1=LV(:,n_sim_2).*Mills_beta(:,1);                        % A nX1 matrix
        rep2=LV(:,n_sim_2).*Mills_gamma(:,1);                       % A nX1 matrix
        rep3=LV(:,n_sim_2).*Mills_zeta(:,1);
        der(:,kb+kg+kt+1,n_sim_2)=(rep1+rep2+rep3)*r_1(n_sim_1);
        
        
        % Calculate the derivative w.r.t sigma_vi
        der(:,kb+kg+kt+2,n_sim_2)= -LV(:,n_sim_2).*Mills_sigma_v;
        
        % Calculate the derivative w.r.t alpha
        der(:,kb+kg+kt+3,n_sim_2)= -LV(:,n_sim_2).*Mills_sigma_alpha;
        
    end
    SLV(:,n_sim_1) = mean(LV,2);
    dder(:,:,n_sim_1) = mean(der,3);
%    der(isnan(der))=Inf;
end


LLV=-sum(log(mean(SLV,2)));
gradient=-sum(mean(dder,3)./(mean(SLV,2)*ones(1,k)),1);


% Use the score as the second output when called
if nargout > 1
    score=gradient;
%    ILLV=-log(mean(LV,2));
%    Igradient=-mean(der,3)./(mean(LV,2)*ones(1,k));
end
end
