# Supplementary material for: An extended hierarchical ordered probit model robust to heteroskedastic vignette perceptions with an application to functional limitation assessment
Source: PLoS One. 2021 Mar 25;16(3):e0248805. doi: 10.1371/journal.pone.0248805 (PMC7993814; doi:10.1371/journal.pone.0248805)
Supplement: S4 File — (M) [file pone.0248805.s008.m]

function Simulated=Simulation_generator(Pars)
%%%%%%%%%%%%%%%%%%%%%%%%%%%%%%%%%%%%%%%%%%%%%%%%%%%%%%%%%%%%%%%%%%%%%%%%%%%%%%%%%%%%%%%%%%%%%%%%%%%%%%%%
% The function simulates a simple HOPIT model for validation
%     
%   Inputs                      
%                               Pars.Beta                              :                   Coefficients in outcome function
%                               Pars.Gamma                             :                   Coefficients in cut-point function
%                               Pars.sigma_rp                          :                   s.d of outcome noise
%                               Pars.sigma_cp                          :                   s.d of cut-point noise
%                               Pars.sigma_vi                          :                   s.d of vignette noise
%                               Pars.data_point                        :                   Number of data points
%                               Pars.cut_point                         :                   Number of cut points                                              
%                               Pars.vignette                          :                   Number of vignettes
%   Ouputs
%
%                               Simulated.Outcome_Indep                :                   Regressors in outcome function
%                               Simulated.Outcome_Dep                  :                   Outcomes, eg. self-ratings
%                               Simulated.Cut_Indep                    :                   Regressors in cut point function
%                               Simulated.Vignette                     :                   Vignettes ratings
%                               Simulated.Outcome_Latent               :                   Latent outcomes
%                               Simulated.Cut_Point                    :                   Simulated cut points
%                               Simulated.theta                        :                   Cut point locations
%%%%%%%%%%%%%%%%%%%%%%%%%%%%%%%%%%%%%%%%%%%%%%%%%%%%%%%%%%%%%%%%%%%%%%%%%%%%%%%%%%%%%%%%%%%%%%%%%%%%%%%%

%% Define local variables
beta=Pars.Beta;                                                             % Coefficients in outcome function
gamma=Pars.Gamma;                                                           % Coefficients in cut-point function
sigma_rp=Pars.sigma_rp;                                                     % s.d of outcome noise
sigma_cp=Pars.sigma_cp;  
sigma_vi=Pars.sigma_vi;                                                     % s.d of vignette noise
alpha=Pars.alpha;                                               

n=Pars.data_point;                                                          % Number of data points
nc=Pars.cut_point;                                                          % Number of cut points                                              
kt=Pars.vignette;                                                           % Number of vignettes


%% Generate latent outcomes and cut points
% Generate independent variables
% Generate age, uniformly distributed
% age_upper=100;
% age_lower=50;
% age=age_lower+(age_upper-age_lower).*rand(n,1);
x1=rand(n,1);
x2=rand(n,1);
x3=rand(n,1);
x4=rand(n,1);
x5=rand(n,1);

% Generate gender, binary distributed
x6=binornd(1,0.5,n,1);
x7=binornd(1,0.5,n,1);
x8=binornd(1,0.5,n,1);
x9=binornd(1,0.5,n,1);
x10=binornd(1,0.5,n,1);

% Generate noises, normally distributed
eps_rp=sigma_rp*randn(n,1);                                                 % Noise in outcome, with sd being sigma_rp
eps_cp=sigma_cp*randn(n,1);   

% Generate latent outcomes H*=X*beta1+Y*beta2+eps
Xb=[x1,x2,x3,x4,x5,x6,x7,x8,x9,x10]*beta;
H_star=Xb+eps_rp;

% Generate cut points
Zb=zeros(n,nc+2);                                                           % Individual-specific cut points, nX(nc+2), including -Inf and Inf
Zb(:,1)=-Inf;                                                               % The first cut-point: -Inf
Zb(:,2)=[ones(n,1),x1,x2,x3,x4,x5,x6,x7,x8,x9,x10]*gamma(:,1)+eps_cp;                                            % The second cut-point
if nc>=2
    for i=3:nc+1
        Zb(:,i)=Zb(:,i-1)+exp([ones(n,1),x1,x2,x3,x4,x5,x6,x7,x8,x9,x10]*gamma(:,i-1));                          % The third, fourth,...
    end
end
Zb(:,nc+2)=Inf;                                                             % The last cut-point: Inf


%% Generate observed responses
H=ones(n,1);
for i = 2: nc+1
    H=H+(H_star>Zb(:,i));
end

%hist(H)

%% Generate vignettes, evenly distributed
% Generate Vignettes: e.g., 20,40,60, and 80 quantile of H* when vignette=4
theta=zeros(1,kt);
eps_vi=zeros(n,kt);
for i=1:kt
    theta(i)=(-5+10*i/(kt+1))*2;
    eps_vi(:,i)=sigma_vi*exp(alpha*(H_star-theta(i)).^2).*randn(n,1);           % Noise in vignette generation, a nXkt matrix
end

%theta((kt+1)/2)=0;
%eps_vi(:,(kt+1)/2)=sigma_vi*exp(alpha*(H_star-theta((kt+1)/2)).^2).*randn(n,1);
                                           
V_star=ones(n,1)*theta+eps_vi;                                              % Distribution of vignettes

%% Generate vignette ratings
V=ones(n,kt);
for j= 1:kt
    for i = 2: nc+1
        V(:,j)=V(:,j)+(V_star(:,j)>Zb(:,i));
    end
end


%    hist(V(:,1))
%    hist(V(:,2))
%    hist(V(:,3))
%    hist(V(:,4))

%% Stack simulated data
Simulated.Outcome_Indep=[x1,x2,x3,x4,x5,x6,x7,x8,x9,x10];                                              % Regressors in outcome function
Simulated.Outcome_Dep=H;                                                    % Outcomes, eg. self-ratings
Simulated.Cut_Indep=[x1,x2,x3,x4,x5,x6,x7,x8,x9,x10];                                                  % Regressors in cut point function
Simulated.Vignette=V;                                                       % Vignettes ratings
Simulated.Outcome_Latent=H_star;                                            % Latent outcomes
Simulated.Cut_Point=Zb;                                                     % Simulated cut points
Simulated.theta=theta;                                                      % Vignette locations


% %% Export the simulated data into an ASCII file
% Output = [age,edu,gender,country,mood,H,V];
% save HOPIT_Simu_Data.txt Output -ASCII
% 
% %% Plots
% % Plot distribution of outcomes
% disp('Finished simulating hierachical ordered probit data.')
% disp('The distributions of self assessment and vignettes')
% subplot(kt+1,1,1);
% hist(H)
% title('Self Asssssment')
% 
% % Plot distibution of vignettes
% for i=1:kt
% subplot(kt+1,1,i+1);
% hist(V(:,i))
% title(['Vignette ',num2str(i)])
% end

end
