# Supplementary material for: An extended hierarchical ordered probit model robust to heteroskedastic vignette perceptions with an application to functional limitation assessment
Source: PLoS One. 2021 Mar 25;16(3):e0248805. doi: 10.1371/journal.pone.0248805 (PMC7993814; doi:10.1371/journal.pone.0248805)
Supplement: S5 File — (M) [file pone.0248805.s009.m]

clc
clear all

%% Set up the test space of parameters
index=1;    % Row index
for b1=[0,0.02,0.05]
    for b2=[1,3,5]
        for N=[1000,2000]
                pars(index,:)=[b1,b2,N];
                index=index+1;
        end
    end
end


%% Allocate workers for the grid of parameters: 3 x 3 x 2 = 18
parfor(index = 1:18,18)
   summary(index) = Simulatio_solver(pars(index,:));
end


%% Analyze simulated results
% Load results
np=size(pars,1);
for i=1:np
    summary(i).meancoef=mean(summary(i).coef,3);
    summary(i).stdcoef=std(summary(i).coef,0,3);
    summary(i).mean=std(summary(i).coef,0,3);
    summary(i).meanrho=mean(summary(i).rho,1);
    summary(i).meantau=mean(summary(i).tau,1);
end

for i=1:np
    temp = [summary(i).meanmse,summary(i).stdcoef];   
    output{i}=[temp(1:10,:);
    summary(i).meanAIC, 0, 0;
    summary(i).meanrho, 0, 0;
    summary(i).meantau, 0, 0;
    summary(i).SLR, 0, 0, 0];
end
