# Supplementary material for: An extended hierarchical ordered probit model robust to heteroskedastic vignette perceptions with an application to functional limitation assessment
Source: PLoS One. 2021 Mar 25;16(3):e0248805. doi: 10.1371/journal.pone.0248805 (PMC7993814; doi:10.1371/journal.pone.0248805)
Supplement: S6 File — (M) [file pone.0248805.s010.m]

function [summary]=Simulation_solver(pars)
%% Global setup
% Setup model parameters
Pars.Beta=[1,-1,1,-1,1,-1,1,-1,1,-1]';                                   % Coefficients of outcome
Pars.Gamma=[0,1,-1,1,-1,1,-1,1,-1,1,-1;
    0,0.1,-0.1,0.1,-0.1,0.1,-0.1,0.1,-0.1,0.1,-0.1]';                                            % Coefficients of cut points

Pars.sigma_rp=1;                                                        % sd of outcome noise
Pars.sigma_cp=1;                                                      % sd of cutoff noise
Pars.sigma_vi=1;                                                      % sd of vignette noise
Pars.cut_point=2;                                                       % number of cut points

Pars.alpha=pars(1);                                                     % Heterogeneity
Pars.vignette=pars(2);                                                  % Number of vignettes
Pars.data_point=pars(3);                                                % Number of data points generated

Pars.theta=zeros(Pars.vignette,1);
for i=1:Pars.vignette
    Pars.theta(i)=2*i/(Pars.vignette+1);
end

% Stack parameters
Pars.true=[Pars.Beta;reshape(Pars.Gamma,22,1);Pars.theta;Pars.sigma_cp;Pars.sigma_vi;Pars.alpha];

% Setup iteration paramters
Pars.n_iter=100;                                                          % Number of simulation iterations

% Error control
if Pars.cut_point ~= size(Pars.Gamma,2)
    error('Please provide the coefficients on cut point function')
end

% Setup random seed
stream = RandStream('mt19937ar','Seed',1);                              % Specify the random generator so that our results are replicable
RandStream.setGlobalStream(stream);


%% Simulation, estimation, comparison
% Initiation
n_converge=0;                                                           % Number of convergent iterations
n_fail_converge=0;                                                      % Number of fails of convergence

% Estimation
while n_converge<Pars.n_iter
    %% HOPIT
    converge=1;                                                         % converge=1 if all the following regressions converge in an iteration
    % Simulate data
    SimuData= Simulation_generator(Pars);                                     % Simulated data
     
    % Read data
    Data.Outcome_Indep=SimuData.Outcome_Indep;
    Data.Outcome_Dep=SimuData.Outcome_Dep;
    Data.Cut_Indep=[ones(Pars.data_point,1),SimuData.Cut_Indep];
    Data.Vignette=SimuData.Vignette;
    
    % Setup the initial guesses of parameters
    kb=size(Data.Outcome_Indep,2);                                      % Length of beta
    kz=size(Data.Cut_Indep,2);                                          % Number of variables in cut-point functions
    kg=kz*Pars.cut_point;                                               % Length of gamma
    kt=size(Data.Vignette,2);                                           % Length of theta (ie, number of vignettes)
    beta=zeros(kb,1);
    gamma=zeros(kg,1);
    theta=zeros(kt,1);
    sigma_vi=1;
    sigma_cp=1;                                                         % Careful specification on the initial value of variance to guarantee convergence of algorithum
    b0=[beta;gamma;theta;sigma_cp;sigma_vi];
    
    % Optimization
    % Pass extra parameters to objective function
    obj=@(x) HOPIT_Likelihood(Data,x,Pars.cut_point);
    
    % Use a solver of constrained optimization and setup options
    % If 'dis' is set on, display optimization iterations; otherwise, no
    % display
    options = optimset('Algorithm', 'interior-point', 'GradObj','on','GradConstr','off', 'Hessian','bfgs','TolX', 1e-10, 'TolFun', 1e-3,'ScaleProblem','obj-and-constr','MaxFunEvals',50000);
    
    % Setup parameter bounds
    % The lower bound for the variance is 0
    lb=[-Inf*ones(kb+kg+kt,1);0;0];
    ub=[Inf*ones(kb+kg+kt,1);Inf;Inf];
    
    % Estimate
    [b1,fval1,exitflag1,output1,lamda1,grad1,hessian1] = fmincon(obj,b0,[],[],[],[],lb,ub,[],options);
    if exitflag1<1
        converge=0;
        n_fail_converge=n_fail_converge+1;
        if n_fail_converge>Pars.n_iter*2
            break
        end
        continue
    end
    
    % Goodness of fit
    % AIC
    AIC1=2*fval1+2*length(b1);
    
    % Correlation
    pred_out1=Data.Outcome_Indep*b1(1:kb);
    rho1= corr(pred_out1,SimuData.Outcome_Latent);
    tau1=HOPIT_Ktau(Pars.data_point,pred_out1,SimuData.Outcome_Latent);
       
    %% Extended HOPIT
    % Read data
    Data.Outcome_Indep=SimuData.Outcome_Indep;
    Data.Outcome_Dep=SimuData.Outcome_Dep;
    Data.Cut_Indep=[ones(Pars.data_point,1),SimuData.Cut_Indep];   % Note, Z is unavailable to the modeller. A constant is added.
    Data.Vignette=SimuData.Vignette;   
    
    % Setup the initial guesses of parameters
    kb=size(Data.Outcome_Indep,2);                                      % Length of beta
    kz=size(Data.Cut_Indep,2);                                          % Number of variables in cut-point functions
    kg=kz*Pars.cut_point;                                               % Length of gamma
    kt=size(Data.Vignette,2);                                           % Length of theta (ie, number of vignettes)   
    beta=zeros(kb,1);
    gamma=zeros(kg,1);
    theta=zeros(kt,1);
    sigma_vi=1;
    sigma_cp=1;                                                         % Careful specification on the initial value of variance to guarantee convergence of algorithum
    alpha=0.01;
    b0=[beta;gamma;theta;sigma_cp;sigma_vi;alpha];
    
    % Optimization
    % Pass extra parameters to objective function
    obj=@(x) HOPIT_Likelihood_LVE_RE(Data,x,Pars.cut_point);
    
    % Use a solver of constrained optimization and setup options
    % If 'dis' is set on, display optimization iterations; otherwise, no
    % display
    options = optimset('Algorithm', 'interior-point', 'GradObj','off','GradConstr','off', 'Hessian','bfgs','TolX', 1e-10, 'TolFun', 1e-2,'ScaleProblem','obj-and-constr','MaxFunEvals',50000);  
    
    % Setup parameter bounds
    % The lower bound for the variance is 0
    lb=[-Inf*ones(kb+kg+kt,1);0;0;0];
    ub=[Inf*ones(kb+kg+kt,1);Inf;Inf;Inf];
    
    % Estimate
    [b2,fval2,exitflag2,output2,lamda2,grad2,hessian2] = fmincon(obj,b0,[],[],[],[],lb,ub,[],options);
    if exitflag2<1
        converge=0;
        n_fail_converge=n_fail_converge+1;
        if n_fail_converge>Pars.n_iter*2
            break
        end
        continue
    end
    
    % Goodness of fit
    % AIC
    AIC2=2*fval2+2*length(b2);
    
    % Correlation
    pred_out2=Data.Outcome_Indep*b2(1:kb);
    rho2= corr(pred_out2,SimuData.Outcome_Latent);
    tau2=HOPIT_Ktau(Pars.data_point,pred_out2,SimuData.Outcome_Latent);
    
    
    %% Cross-model comparison
    if converge==1                                                              % converge==1 if all above models converge
        n_converge=n_converge+1;                                                % Convergent iterations
        AIC(n_converge,:)=[AIC1 AIC2];
        rho(n_converge,:)=[rho1 rho2];
        tau(n_converge,:)=[tau1 tau2];
        fval(n_converge,:)=[fval1 fval2];
        stat(n_converge,:)=2*(fval1-fval2);
        LR(n_converge,:)=2*(fval1-fval2)>3.8415;                                % chi2inv(0.95,1) = 3.8415
        coef(:,:,n_converge)=[[b1;0] b2];
        mse(:,:,n_converge)=[([b1;0]-Pars.true).^2 (b2-Pars.true).^2];
        
    end
    
    n_converge;
    
end

%% Indictors on model comparison
if n_converge<Pars.n_iter
    summary=NaN;
    return
end

format short
summary.mAIC=median(AIC,1); 
summary.mrho=median(rho,1);
summary.mtau=median(tau,1);
summary.mfval=median(fval,1);
summary.mcoef=median(coef,3);
summary.mmse=median(mse,3);
summary.meanAIC=mean(AIC,1);                   
summary.meanval=mean(fval,1);
summary.meanmse=mean(mse,3);
summary.SLR=sum(LR,1);
% Tratio=repmat((Pars.Beta(2:kb)/Pars.Beta(1)),[1,6,Pars.n_iter]);
% summary.MdRAE=median(abs((ratio-Tratio)./Tratio),3);         % Median Relative Absolute Error
% summary.MeandRAE=mean(abs((ratio-Tratio)./Tratio),3);
% RMSE=sqrt(median((ratio-Tratio).^2,3))

summary.pars=pars;
summary.AIC=AIC;
summary.rho=rho;
summary.tau=tau;
summary.fval=fval;
summary.stat=stat;
summary.LR=LR;
summary.coef=coef;
summary.mse=mse;

end
