# Supplementary material for: An extended hierarchical ordered probit model robust to heteroskedastic vignette perceptions with an application to functional limitation assessment
Source: PLoS One. 2021 Mar 25;16(3):e0248805. doi: 10.1371/journal.pone.0248805 (PMC7993814; doi:10.1371/journal.pone.0248805)
Supplement: S1 Data — (CSV) [file pone.0248805.s011.csv]

ichina	ighana	iindia	imexico	irussia	isouthaf	age	age5060	age6070	age7080	age50	age80	edulow	edumid	eduhigh	female	srh	v1	v2	v3	v4	v5
1	0	0	0	0	0	67	0	1	0	0	0	0	1	0	0	2	1	2	4	1	5
1	0	0	0	0	0	61	0	1	0	0	0	1	0	0	1	1	1	4	4	1	5
1	0	0	0	0	0	56	1	0	0	0	0	1	0	0	0	1	1	5	4	1	5
1	0	0	0	0	0	56	1	0	0	0	0	1	0	0	1	1	3	4	4	1	5
1	0	0	0	0	0	60	0	1	0	0	0	1	0	0	0	1	3	3	4	3	4
1	0	0	0	0	0	68	0	1	0	0	0	1	0	0	0	1	2	5	5	1	5
1	0	0	0	0	0	63	0	1	0	0	0	1	0	0	1	1	2	5	3	1	5
1	0	0	0	0	0	54	1	0	0	0	0	1	0	0	0	1	2	5	3	1	5
1	0	0	0	0	0	66	0	1	0	0	0	1	0	0	1	3	1	4	4	1	5
1	0	0	0	0	0	39	0	0	0	1	0	0	1	0	0	1	1	4	4	1	5
1	0	0	0	0	0	43	0	0	0	1	0	1	0	0	1	1	2	5	4	1	5
1	0	0	0	0	0	51	1	0	0	0	0	0	1	0	0	1	1	3	3	1	5
1	0	0	0	0	0	58	1	0	0	0	0	1	0	0	0	1	3	2	4	1	5
1	0	0	0	0	0	61	0	1	0	0	0	1	0	0	0	1	1	4	3	1	5
1	0	0	0	0	0	54	1	0	0	0	0	1	0	0	1	1	3	4	3	1	4
1	0	0	0	0	0	52	1	0	0	0	0	0	1	0	0	1	3	4	3	1	5
1	0	0	0	0	0	51	1	0	0	0	0	0	1	0	1	1	2	4	4	1	5
1	0	0	0	0	0	58	1	0	0	0	0	1	0	0	1	1	2	4	4	1	5
1	0	0	0	0	0	59	1	0	0	0	0	1	0	0	0	1	1	1	3	1	3
1	0	0	0	0	0	49	0	0	0	1	0	1	0	0	1	1	1	1	1	1	4
1	0	0	0	0	0	74	0	0	1	0	0	1	0	0	0	3	2	4	4	1	4
1	0	0	0	0	0	50	1	0	0	0	0	1	0	0	1	2	2	3	3	3	5
1	0	0	0	0	0	58	1	0	0	0	0	1	0	0	0	1	1	3	3	1	4
1	0	0	0	0	0	53	1	0	0	0	0	1	0	0	0	1	2	3	3	1	5
1	0	0	0	0	0	42	0	0	0	1	0	0	1	0	0	1	2	2	2	2	4
1	0	0	0	0	0	44	0	0	0	1	0	0	1	0	1	1	1	3	4	1	4
1	0	0	0	0	0	31	0	0	0	1	0	0	1	0	1	2	2	4	5	1	5
1	0	0	0	0	0	70	0	0	1	0	0	1	0	0	0	1	2	4	4	1	4
1	0	0	0	0	0	75	0	0	1	0	0	0	1	0	0	2	2	4	4	1	5
1	0	0	0	0	0	65	0	1	0	0	0	1	0	0	0	2	2	3	4	1	5
1	0	0	0	0	0	61	0	1	0	0	0	1	0	0	1	1	3	3	3	1	5
1	0	0	0	0	0	52	1	0	0	0	0	1	0	0	0	2	1	3	2	1	4
1	0	0	0	0	0	36	0	0	0	1	0	1	0	0	1	1	1	4	3	1	5
1	0	0	0	0	0	50	1	0	0	0	0	0	1	0	0	1	1	4	4	1	5
1	0	0	0	0	0	57	1	0	0	0	0	1	0	0	0	1	1	3	2	1	3
1	0	0	0	0	0	60	0	1	0	0	0	0	1	0	0	2	2	3	3	1	4
1	0	0	0	0	0	55	1	0	0	0	0	1	0	0	1	1	2	4	3	1	4
1	0	0	0	0	0	71	0	0	1	0	0	1	0	0	0	1	1	3	4	1	5
1	0	0	0	0	0	55	1	0	0	0	0	1	0	0	1	1	1	2	3	1	3
1	0	0	0	0	0	63	0	1	0	0	0	1	0	0	0	1	2	1	3	1	5
1	0	0	0	0	0	84	0	0	0	0	1	1	0	0	1	3	1	3	3	1	3
1	0	0	0	0	0	72	0	0	1	0	0	1	0	0	0	1	1	3	3	1	5
1	0	0	0	0	0	62	0	1	0	0	0	1	0	0	1	1	4	3	4	1	5
1	0	0	0	0	0	53	1	0	0	0	0	1	0	0	0	1	3	4	3	1	5
1	0	0	0	0	0	70	0	0	1	0	0	1	0	0	0	2	2	4	4	1	5
1	0	0	0	0	0	64	0	1	0	0	0	1	0	0	1	3	1	3	2	2	4
1	0	0	0	0	0	41	0	0	0	1	0	1	0	0	0	1	1	1	2	1	3
1	0	0	0	0	0	69	0	1	0	0	0	1	0	0	0	1	2	4	4	1	1
1	0	0	0	0	0	69	0	1	0	0	0	1	0	0	0	1	1	3	3	1	5
1	0	0	0	0	0	63	0	1	0	0	0	1	0	0	0	2	3	5	5	1	2
1	0	0	0	0	0	53	1	0	0	0	0	1	0	0	1	1	2	2	2	1	3
1	0	0	0	0	0	58	1	0	0	0	0	1	0	0	0	1	1	1	1	1	4
1	0	0	0	0	0	56	1	0	0	0	0	1	0	0	1	1	1	1	2	1	5
1	0	0	0	0	0	58	1	0	0	0	0	1	0	0	0	2	1	2	1	1	5
1	0	0	0	0	0	58	1	0	0	0	0	1	0	0	1	1	1	1	3	1	5
1	0	0	0	0	0	56	1	0	0	0	0	1	0	0	0	1	1	4	3	1	4
1	0	0	0	0	0	42	0	0	0	1	0	1	0	0	0	1	2	4	3	1	4
1	0	0	0	0	0	57	1	0	0	0	0	1	0	0	0	1	1	1	3	1	4
1	0	0	0	0	0	57	1	0	0	0	0	1	0	0	1	1	1	3	3	1	4
1	0	0	0	0	0	55	1	0	0	0	0	1	0	0	0	1	1	3	2	1	4
1	0	0	0	0	0	71	0	0	1	0	0	1	0	0	0	1	1	4	3	1	4
1	0	0	0	0	0	64	0	1	0	0	0	1	0	0	0	1	1	3	2	1	4
1	0	0	0	0	0	58	1	0	0	0	0	1	0	0	1	1	1	4	3	1	4
1	0	0	0	0	0	47	0	0	0	1	0	0	1	0	0	1	2	3	4	1	5
1	0	0	0	0	0	41	0	0	0	1	0	1	0	0	0	1	2	2	2	1	5
1	0	0	0	0	0	58	1	0	0	0	0	1	0	0	0	1	1	3	3	1	5
1	0	0	0	0	0	63	0	1	0	0	0	1	0	0	0	1	2	2	4	1	5
1	0	0	0	0	0	54	1	0	0	0	0	1	0	0	0	1	2	4	4	1	5
1	0	0	0	0	0	82	0	0	0	0	1	1	0	0	0	2	1	1	3	1	5
1	0	0	0	0	0	53	1	0	0	0	0	1	0	0	0	1	1	2	3	1	4
1	0	0	0	0	0	52	1	0	0	0	0	1	0	0	1	1	2	3	3	1	5
1	0	0	0	0	0	61	0	1	0	0	0	1	0	0	0	1	1	4	3	1	4
1	0	0	0	0	0	67	0	1	0	0	0	1	0	0	1	1	2	3	2	1	5
1	0	0	0	0	0	44	0	0	0	1	0	0	1	0	0	1	1	3	4	1	4
1	0	0	0	0	0	38	0	0	0	1	0	1	0	0	1	1	2	3	2	1	5
1	0	0	0	0	0	60	0	1	0	0	0	1	0	0	0	1	1	3	3	1	5
1	0	0	0	0	0	50	1	0	0	0	0	0	1	0	0	1	2	3	4	1	5
1	0	0	0	0	0	54	1	0	0	0	0	1	0	0	0	1	2	4	4	1	4
1	0	0	0	0	0	59	1	0	0	0	0	1	0	0	0	1	1	4	4	1	4
1	0	0	0	0	0	51	1	0	0	0	0	1	0	0	0	1	1	4	4	1	4
1	0	0	0	0	0	50	1	0	0	0	0	0	1	0	0	1	2	3	3	1	5
1	0	0	0	0	0	44	0	0	0	1	0	1	0	0	0	1	1	2	4	1	5
1	0	0	0	0	0	60	0	1	0	0	0	1	0	0	0	1	2	3	3	1	4
1	0	0	0	0	0	61	0	1	0	0	0	1	0	0	1	1	3	4	4	1	5
1	0	0	0	0	0	80	0	0	0	0	1	1	0	0	1	3	2	3	3	1	4
1	0	0	0	0	0	71	0	0	1	0	0	1	0	0	0	1	1	4	4	1	5
1	0	0	0	0	0	65	0	1	0	0	0	1	0	0	1	1	3	3	3	1	4
1	0	0	0	0	0	57	1	0	0	0	0	1	0	0	0	1	1	3	4	1	4
1	0	0	0	0	0	58	1	0	0	0	0	1	0	0	1	3	2	2	3	1	2
1	0	0	0	0	0	74	0	0	1	0	0	1	0	0	1	1	1	3	2	2	5
1	0	0	0	0	0	73	0	0	1	0	0	1	0	0	0	1	2	3	4	1	5
1	0	0	0	0	0	44	0	0	0	1	0	0	1	0	0	1	3	4	3	1	5
1	0	0	0	0	0	54	1	0	0	0	0	1	0	0	0	1	1	4	4	1	5
1	0	0	0	0	0	68	0	1	0	0	0	1	0	0	1	1	1	4	4	1	4
1	0	0	0	0	0	52	1	0	0	0	0	0	1	0	0	1	2	1	3	1	5
1	0	0	0	0	0	54	1	0	0	0	0	1	0	0	0	1	1	3	3	1	5
1	0	0	0	0	0	32	0	0	0	1	0	0	0	1	1	1	1	3	4	1	5
1	0	0	0	0	0	39	0	0	0	1	0	1	0	0	0	1	1	3	3	1	5
1	0	0	0	0	0	55	1	0	0	0	0	1	0	0	0	1	1	4	4	1	5
1	0	0	0	0	0	66	0	1	0	0	0	1	0	0	1	2	2	4	3	2	4
1	0	0	0	0	0	75	0	0	1	0	0	1	0	0	0	2	1	3	3	1	5
1	0	0	0	0	0	66	0	1	0	0	0	1	0	0	0	2	1	4	4	1	5
1	0	0	0	0	0	71	0	0	1	0	0	1	0	0	0	2	1	4	3	1	5
1	0	0	0	0	0	54	1	0	0	0	0	1	0	0	0	2	1	3	4	1	4
1	0	0	0	0	0	53	1	0	0	0	0	1	0	0	1	1	3	4	3	2	5
1	0	0	0	0	0	63	0	1	0	0	0	1	0	0	1	1	3	4	4	1	4
1	0	0	0	0	0	51	1	0	0	0	0	0	1	0	1	2	1	3	3	1	4
1	0	0	0	0	0	64	0	1	0	0	0	1	0	0	0	1	1	2	3	1	5
1	0	0	0	0	0	53	1	0	0	0	0	1	0	0	0	1	2	4	4	1	5
1	0	0	0	0	0	61	0	1	0	0	0	1	0	0	0	2	2	3	4	2	4
1	0	0	0	0	0	57	1	0	0	0	0	1	0	0	1	1	2	2	3	1	4
1	0	0	0	0	0	36	0	0	0	1	0	0	1	0	0	1	2	2	3	1	5
1	0	0	0	0	0	38	0	0	0	1	0	1	0	0	1	1	4	4	4	1	5
1	0	0	0	0	0	60	0	1	0	0	0	0	1	0	1	1	2	4	4	1	5
1	0	0	0	0	0	51	1	0	0	0	0	1	0	0	0	1	1	3	3	1	4
1	0	0	0	0	0	34	0	0	0	1	0	1	0	0	1	1	1	4	4	1	5
1	0	0	0	0	0	43	0	0	0	1	0	1	0	0	1	1	4	4	4	1	5
1	0	0	0	0	0	43	0	0	0	1	0	0	1	0	0	1	2	3	2	1	4
1	0	0	0	0	0	58	1	0	0	0	0	0	1	0	0	2	1	4	3	3	5
1	0	0	0	0	0	51	1	0	0	0	0	1	0	0	0	1	2	2	4	1	5
1	0	0	0	0	0	74	0	0	1	0	0	1	0	0	0	1	1	4	2	1	2
1	0	0	0	0	0	62	0	1	0	0	0	1	0	0	1	1	1	3	4	1	5
1	0	0	0	0	0	72	0	0	1	0	0	1	0	0	0	2	1	4	3	1	5
1	0	0	0	0	0	44	0	0	0	1	0	0	1	0	1	1	1	3	4	1	5
1	0	0	0	0	0	48	0	0	0	1	0	0	1	0	1	1	4	3	3	1	1
1	0	0	0	0	0	73	0	0	1	0	0	1	0	0	1	2	1	3	2	1	5
1	0	0	0	0	0	42	0	0	0	1	0	0	1	0	0	1	3	4	4	1	5
1	0	0	0	0	0	33	0	0	0	1	0	0	1	0	0	1	1	4	2	1	4
1	0	0	0	0	0	55	1	0	0	0	0	1	0	0	0	2	1	3	3	1	5
1	0	0	0	0	0	74	0	0	1	0	0	0	0	1	0	3	1	4	4	1	5
1	0	0	0	0	0	62	0	1	0	0	0	0	1	0	1	2	1	4	4	1	5
1	0	0	0	0	0	51	1	0	0	0	0	0	1	0	0	1	1	2	3	1	2
1	0	0	0	0	0	57	1	0	0	0	0	0	1	0	0	1	1	1	1	1	1
1	0	0	0	0	0	57	1	0	0	0	0	1	0	0	1	1	2	3	4	1	5
1	0	0	0	0	0	57	1	0	0	0	0	1	0	0	1	1	1	3	2	1	5
1	0	0	0	0	0	54	1	0	0	0	0	0	1	0	0	1	3	4	1	1	5
1	0	0	0	0	0	53	1	0	0	0	0	0	1	0	0	1	1	3	3	3	5
1	0	0	0	0	0	63	0	1	0	0	0	0	1	0	0	1	1	2	2	1	3
1	0	0	0	0	0	71	0	0	1	0	0	1	0	0	1	1	3	3	3	3	3
1	0	0	0	0	0	68	0	1	0	0	0	1	0	0	0	2	1	2	2	2	2
1	0	0	0	0	0	73	0	0	1	0	0	0	1	0	0	2	2	2	2	1	3
1	0	0	0	0	0	67	0	1	0	0	0	0	1	0	1	2	1	2	2	1	3
1	0	0	0	0	0	54	1	0	0	0	0	1	0	0	0	1	2	3	4	1	5
1	0	0	0	0	0	56	1	0	0	0	0	1	0	0	1	2	1	4	4	1	5
1	0	0	0	0	0	57	1	0	0	0	0	1	0	0	0	1	2	3	3	4	3
1	0	0	0	0	0	72	0	0	1	0	0	0	0	1	0	2	3	3	3	3	3
1	0	0	0	0	0	70	0	0	1	0	0	0	0	1	1	2	1	4	3	2	5
1	0	0	0	0	0	49	0	0	0	1	0	0	1	0	0	1	2	2	3	2	4
1	0	0	0	0	0	34	0	0	0	1	0	0	1	0	0	2	2	2	2	2	5
1	0	0	0	0	0	29	0	0	0	1	0	0	0	1	1	1	1	2	2	1	3
1	0	0	0	0	0	46	0	0	0	1	0	0	1	0	0	1	1	2	3	1	4
1	0	0	0	0	0	73	0	0	1	0	0	0	0	1	0	2	2	2	2	1	2
1	0	0	0	0	0	66	0	1	0	0	0	0	1	0	1	1	2	1	1	2	2
1	0	0	0	0	0	60	0	1	0	0	0	0	1	0	0	1	2	2	2	2	3
1	0	0	0	0	0	57	1	0	0	0	0	0	1	0	1	1	1	1	1	1	3
1	0	0	0	0	0	79	0	0	1	0	0	1	0	0	1	1	1	2	2	1	3
1	0	0	0	0	0	50	1	0	0	0	0	0	1	0	0	1	1	2	3	1	5
1	0	0	0	0	0	54	1	0	0	0	0	0	1	0	0	1	2	2	2	1	3
1	0	0	0	0	0	52	1	0	0	0	0	0	1	0	1	1	2	4	4	1	5
1	0	0	0	0	0	56	1	0	0	0	0	0	1	0	1	1	2	4	4	1	5
1	0	0	0	0	0	54	1	0	0	0	0	0	1	0	0	1	2	5	4	1	5
1	0	0	0	0	0	30	0	0	0	1	0	0	0	1	1	1	1	5	4	1	5
1	0	0	0	0	0	45	0	0	0	1	0	0	1	0	0	1	2	2	2	1	3
1	0	0	0	0	0	47	0	0	0	1	0	0	1	0	0	1	2	2	2	2	2
1	0	0	0	0	0	55	1	0	0	0	0	0	1	0	0	1	2	3	3	1	5
1	0	0	0	0	0	69	0	1	0	0	0	0	1	0	1	3	2	3	3	1	5
1	0	0	0	0	0	80	0	0	0	0	1	1	0	0	0	3	2	3	2	3	2
1	0	0	0	0	0	72	0	0	1	0	0	1	0	0	1	1	2	1	1	2	2
1	0	0	0	0	0	53	1	0	0	0	0	0	1	0	1	2	2	2	2	1	4
1	0	0	0	0	0	70	0	0	1	0	0	0	1	0	1	2	1	1	3	1	5
1	0	0	0	0	0	61	0	1	0	0	0	0	1	0	0	1	1	1	3	1	5
1	0	0	0	0	0	54	1	0	0	0	0	1	0	0	1	1	1	1	3	1	5
1	0	0	0	0	0	69	0	1	0	0	0	0	1	0	0	2	1	1	3	1	5
1	0	0	0	0	0	54	1	0	0	0	0	0	1	0	1	1	1	1	3	1	5
1	0	0	0	0	0	63	0	1	0	0	0	1	0	0	0	3	2	4	4	1	5
1	0	0	0	0	0	61	0	1	0	0	0	0	1	0	1	1	2	4	5	3	5
1	0	0	0	0	0	71	0	0	1	0	0	0	1	0	0	1	1	4	3	1	5
1	0	0	0	0	0	70	0	0	1	0	0	0	1	0	1	1	1	4	3	1	5
1	0	0	0	0	0	66	0	1	0	0	0	1	0	0	1	2	2	1	1	1	3
1	0	0	0	0	0	63	0	1	0	0	0	1	0	0	0	2	1	2	3	1	4
1	0	0	0	0	0	58	1	0	0	0	0	1	0	0	1	1	2	2	2	1	4
1	0	0	0	0	0	37	0	0	0	1	0	0	1	0	1	1	1	2	2	1	4
1	0	0	0	0	0	47	0	0	0	1	0	0	1	0	0	1	2	2	3	1	1
1	0	0	0	0	0	52	1	0	0	0	0	0	1	0	0	2	2	4	4	1	5
1	0	0	0	0	0	51	1	0	0	0	0	1	0	0	1	1	2	3	4	1	5
1	0	0	0	0	0	75	0	0	1	0	0	0	1	0	0	2	2	3	4	1	5
1	0	0	0	0	0	52	1	0	0	0	0	1	0	0	1	2	2	4	4	1	5
1	0	0	0	0	0	77	0	0	1	0	0	1	0	0	0	2	1	2	1	1	3
1	0	0	0	0	0	68	0	1	0	0	0	0	1	0	0	1	1	3	2	2	4
1	0	0	0	0	0	58	1	0	0	0	0	1	0	0	1	3	1	2	2	1	3
1	0	0	0	0	0	54	1	0	0	0	0	1	0	0	1	1	2	2	2	1	3
1	0	0	0	0	0	58	1	0	0	0	0	0	1	0	0	2	2	2	2	1	4
1	0	0	0	0	0	78	0	0	1	0	0	0	1	0	0	2	3	3	2	2	3
1	0	0	0	0	0	66	0	1	0	0	0	0	1	0	1	1	2	2	3	3	3
1	0	0	0	0	0	81	0	0	0	0	1	1	0	0	0	2	1	2	1	1	3
1	0	0	0	0	0	84	0	0	0	0	1	1	0	0	0	2	4	5	5	3	5
1	0	0	0	0	0	45	0	0	0	1	0	0	1	0	1	3	2	3	4	1	5
1	0	0	0	0	0	66	0	1	0	0	0	0	1	0	0	1	2	3	4	1	5
1	0	0	0	0	0	77	0	0	1	0	0	0	1	0	0	2	1	2	3	1	5
1	0	0	0	0	0	73	0	0	1	0	0	0	1	0	1	1	1	2	3	1	5
1	0	0	0	0	0	72	0	0	1	0	0	0	1	0	1	2	2	3	1	1	5
1	0	0	0	0	0	77	0	0	1	0	0	0	1	0	0	2	2	3	4	1	5
1	0	0	0	0	0	67	0	1	0	0	0	1	0	0	1	2	2	3	4	1	5
1	0	0	0	0	0	72	0	0	1	0	0	0	1	0	0	1	2	3	4	1	5
1	0	0	0	0	0	87	0	0	0	0	1	1	0	0	1	1	2	3	4	1	5
1	0	0	0	0	0	57	1	0	0	0	0	0	0	1	1	1	2	3	4	1	5
1	0	0	0	0	0	59	1	0	0	0	0	0	1	0	0	2	2	3	4	1	5
1	0	0	0	0	0	77	0	0	1	0	0	1	0	0	1	2	2	3	4	1	5
1	0	0	0	0	0	58	1	0	0	0	0	0	1	0	0	1	2	3	4	1	5
1	0	0	0	0	0	27	0	0	0	1	0	0	0	1	1	1	1	3	4	1	5
1	0	0	0	0	0	62	0	1	0	0	0	0	1	0	1	2	1	1	4	1	5
1	0	0	0	0	0	68	0	1	0	0	0	0	1	0	0	2	2	3	4	1	5
1	0	0	0	0	0	62	0	1	0	0	0	1	0	0	1	2	1	3	4	1	5
1	0	0	0	0	0	77	0	0	1	0	0	0	1	0	0	2	2	3	4	1	5
1	0	0	0	0	0	63	0	1	0	0	0	1	0	0	1	2	2	3	4	1	5
1	0	0	0	0	0	73	0	0	1	0	0	0	0	1	0	1	2	3	4	1	5
1	0	0	0	0	0	71	0	0	1	0	0	0	1	0	1	3	2	3	4	1	5
1	0	0	0	0	0	75	0	0	1	0	0	0	1	0	0	1	2	3	4	1	5
1	0	0	0	0	0	70	0	0	1	0	0	1	0	0	1	1	2	3	4	1	5
1	0	0	0	0	0	36	0	0	0	1	0	0	0	1	1	1	1	4	5	1	5
1	0	0	0	0	0	68	0	1	0	0	0	1	0	0	1	1	3	2	2	2	5
1	0	0	0	0	0	51	1	0	0	0	0	0	1	0	1	2	1	4	3	1	5
1	0	0	0	0	0	52	1	0	0	0	0	1	0	0	0	1	1	4	3	3	5
1	0	0	0	0	0	73	0	0	1	0	0	1	0	0	0	2	4	3	3	2	5
1	0	0	0	0	0	36	0	0	0	1	0	0	1	0	1	2	1	4	4	1	5
1	0	0	0	0	0	38	0	0	0	1	0	0	1	0	1	2	1	4	4	1	4
1	0	0	0	0	0	65	0	1	0	0	0	0	1	0	0	2	1	4	4	1	4
1	0	0	0	0	0	57	1	0	0	0	0	0	1	0	1	2	2	3	3	1	5
1	0	0	0	0	0	70	0	0	1	0	0	0	1	0	0	2	1	4	4	1	5
1	0	0	0	0	0	55	1	0	0	0	0	0	1	0	0	3	2	4	4	1	5
1	0	0	0	0	0	68	0	1	0	0	0	1	0	0	1	1	1	4	4	1	5
1	0	0	0	0	0	71	0	0	1	0	0	1	0	0	0	2	2	4	4	3	4
1	0	0	0	0	0	65	0	1	0	0	0	0	1	0	1	3	1	4	3	1	5
1	0	0	0	0	0	45	0	0	0	1	0	0	1	0	1	1	1	4	3	1	5
1	0	0	0	0	0	51	1	0	0	0	0	0	1	0	1	3	2	4	3	1	4
1	0	0	0	0	0	77	0	0	1	0	0	0	1	0	0	2	1	3	3	1	4
1	0	0	0	0	0	70	0	0	1	0	0	0	1	0	1	2	1	3	4	1	5
1	0	0	0	0	0	89	0	0	0	0	1	0	1	0	1	1	1	3	4	1	5
1	0	0	0	0	0	80	0	0	0	0	1	0	0	1	0	1	2	3	4	1	4
1	0	0	0	0	0	80	0	0	0	0	1	0	1	0	1	1	1	1	2	1	4
1	0	0	0	0	0	69	0	1	0	0	0	0	1	0	0	2	1	3	4	1	5
1	0	0	0	0	0	63	0	1	0	0	0	0	0	1	1	1	1	4	4	1	5
1	0	0	0	0	0	67	0	1	0	0	0	0	1	0	0	2	1	2	3	1	4
1	0	0	0	0	0	62	0	1	0	0	0	0	0	1	1	2	2	3	3	1	4
1	0	0	0	0	0	21	0	0	0	1	0	0	0	1	1	2	3	3	4	1	5
1	0	0	0	0	0	71	0	0	1	0	0	0	1	0	0	2	1	4	2	1	5
1	0	0	0	0	0	63	0	1	0	0	0	0	1	0	1	2	1	4	3	1	5
1	0	0	0	0	0	59	1	0	0	0	0	0	1	0	0	1	1	3	4	1	5
1	0	0	0	0	0	57	1	0	0	0	0	1	0	0	0	1	2	3	4	1	5
1	0	0	0	0	0	54	1	0	0	0	0	1	0	0	1	1	3	3	4	1	5
1	0	0	0	0	0	57	1	0	0	0	0	0	1	0	0	2	1	3	4	1	5
1	0	0	0	0	0	54	1	0	0	0	0	0	1	0	1	2	1	3	4	1	4
1	0	0	0	0	0	71	0	0	1	0	0	0	1	0	0	2	3	3	4	1	5
1	0	0	0	0	0	63	0	1	0	0	0	1	0	0	1	1	3	3	4	1	5
1	0	0	0	0	0	60	0	1	0	0	0	1	0	0	1	2	2	2	2	2	2
1	0	0	0	0	0	69	0	1	0	0	0	0	1	0	0	2	3	4	3	1	4
1	0	0	0	0	0	37	0	0	0	1	0	0	0	1	0	1	3	3	4	1	5
1	0	0	0	0	0	35	0	0	0	1	0	0	1	0	0	1	1	3	3	1	5
1	0	0	0	0	0	66	0	1	0	0	0	0	1	0	0	2	2	3	2	1	5
1	0	0	0	0	0	68	0	1	0	0	0	1	0	0	1	1	3	2	3	1	5
1	0	0	0	0	0	70	0	0	1	0	0	0	1	0	0	1	2	1	2	1	5
1	0	0	0	0	0	68	0	1	0	0	0	0	1	0	1	2	2	2	4	1	5
1	0	0	0	0	0	76	0	0	1	0	0	1	0	0	0	2	1	3	3	1	5
1	0	0	0	0	0	62	0	1	0	0	0	1	0	0	1	2	2	3	4	1	5
1	0	0	0	0	0	52	1	0	0	0	0	0	1	0	0	3	2	4	4	1	5
1	0	0	0	0	0	69	0	1	0	0	0	1	0	0	1	3	1	5	4	1	5
1	0	0	0	0	0	32	0	0	0	1	0	0	1	0	1	1	1	4	1	1	1
1	0	0	0	0	0	32	0	0	0	1	0	0	0	1	0	1	3	1	3	1	5
1	0	0	0	0	0	74	0	0	1	0	0	1	0	0	1	3	1	4	4	1	5
1	0	0	0	0	0	73	0	0	1	0	0	1	0	0	0	2	4	3	4	2	5
1	0	0	0	0	0	59	1	0	0	0	0	0	1	0	1	2	3	3	3	2	4
1	0	0	0	0	0	52	1	0	0	0	0	0	1	0	0	3	1	3	3	1	5
1	0	0	0	0	0	41	0	0	0	1	0	0	1	0	1	1	2	4	3	1	5
1	0	0	0	0	0	27	0	0	0	1	0	0	0	1	1	3	2	3	4	1	5
1	0	0	0	0	0	52	1	0	0	0	0	0	1	0	1	1	1	4	4	1	5
1	0	0	0	0	0	52	1	0	0	0	0	0	1	0	1	1	1	4	4	1	5
1	0	0	0	0	0	38	0	0	0	1	0	0	1	0	0	1	2	4	3	1	5
1	0	0	0	0	0	36	0	0	0	1	0	1	0	0	0	1	1	3	3	1	5
1	0	0	0	0	0	53	1	0	0	0	0	0	1	0	0	1	2	3	3	1	5
1	0	0	0	0	0	52	1	0	0	0	0	0	1	0	1	1	2	3	3	1	5
1	0	0	0	0	0	54	1	0	0	0	0	0	1	0	0	3	2	3	4	1	5
1	0	0	0	0	0	54	1	0	0	0	0	0	1	0	0	2	1	4	4	3	5
1	0	0	0	0	0	56	1	0	0	0	0	0	1	0	1	2	2	4	4	1	5
1	0	0	0	0	0	68	0	1	0	0	0	1	0	0	0	1	2	3	3	1	5
1	0	0	0	0	0	80	0	0	0	0	1	0	1	0	0	2	2	3	4	1	5
1	0	0	0	0	0	66	0	1	0	0	0	0	1	0	1	1	2	3	4	1	5
1	0	0	0	0	0	71	0	0	1	0	0	0	1	0	0	4	2	4	4	1	5
1	0	0	0	0	0	50	1	0	0	0	0	0	1	0	0	1	2	3	4	1	5
1	0	0	0	0	0	58	1	0	0	0	0	1	0	0	1	2	2	3	4	1	5
1	0	0	0	0	0	74	0	0	1	0	0	0	1	0	0	2	2	4	4	1	5
1	0	0	0	0	0	46	0	0	0	1	0	0	1	0	1	2	4	3	3	3	3
1	0	0	0	0	0	71	0	0	1	0	0	1	0	0	1	2	2	3	4	1	5
1	0	0	0	0	0	67	0	1	0	0	0	1	0	0	0	2	2	4	4	1	5
1	0	0	0	0	0	80	0	0	0	0	1	0	1	0	0	3	2	4	4	1	5
1	0	0	0	0	0	70	0	0	1	0	0	1	0	0	0	1	2	4	4	1	5
1	0	0	0	0	0	70	0	0	1	0	0	1	0	0	1	2	2	4	4	1	5
1	0	0	0	0	0	58	1	0	0	0	0	0	1	0	0	2	2	3	4	1	5
1	0	0	0	0	0	50	1	0	0	0	0	1	0	0	1	2	2	3	4	1	5
1	0	0	0	0	0	56	1	0	0	0	0	0	1	0	0	2	1	4	4	1	5
1	0	0	0	0	0	67	0	1	0	0	0	0	1	0	0	3	1	3	3	1	5
1	0	0	0	0	0	78	0	0	1	0	0	0	1	0	0	3	2	3	4	1	5
1	0	0	0	0	0	75	0	0	1	0	0	0	1	0	0	3	1	4	5	1	5
1	0	0	0	0	0	68	0	1	0	0	0	0	1	0	1	2	2	3	2	3	5
1	0	0	0	0	0	74	0	0	1	0	0	1	0	0	0	2	2	3	2	2	5
1	0	0	0	0	0	70	0	0	1	0	0	0	1	0	0	2	2	2	3	1	5
1	0	0	0	0	0	59	1	0	0	0	0	0	0	1	0	1	2	3	2	1	5
1	0	0	0	0	0	59	1	0	0	0	0	0	1	0	1	1	2	1	4	1	5
1	0	0	0	0	0	77	0	0	1	0	0	1	0	0	0	3	2	4	5	1	5
1	0	0	0	0	0	74	0	0	1	0	0	0	0	1	0	3	2	4	4	1	5
1	0	0	0	0	0	34	0	0	0	1	0	0	1	0	1	1	1	5	5	1	5
1	0	0	0	0	0	37	0	0	0	1	0	0	1	0	1	2	3	2	3	3	2
1	0	0	0	0	0	63	0	1	0	0	0	0	1	0	0	2	2	3	4	1	5
1	0	0	0	0	0	56	1	0	0	0	0	0	1	0	1	1	2	4	4	1	5
1	0	0	0	0	0	49	0	0	0	1	0	0	1	0	1	2	3	3	3	3	3
1	0	0	0	0	0	47	0	0	0	1	0	0	1	0	1	2	3	3	3	4	4
1	0	0	0	0	0	60	0	1	0	0	0	1	0	0	1	2	2	3	3	1	5
1	0	0	0	0	0	24	0	0	0	1	0	0	1	0	0	1	1	2	3	1	5
1	0	0	0	0	0	37	0	0	0	1	0	0	1	0	1	1	1	4	4	1	5
1	0	0	0	0	0	68	0	1	0	0	0	1	0	0	1	3	2	3	3	1	5
1	0	0	0	0	0	52	1	0	0	0	0	0	0	1	0	1	1	1	1	1	1
1	0	0	0	0	0	53	1	0	0	0	0	0	1	0	0	1	1	2	3	1	5
1	0	0	0	0	0	58	1	0	0	0	0	1	0	0	1	2	1	3	4	1	4
1	0	0	0	0	0	74	0	0	1	0	0	1	0	0	0	1	2	4	3	1	5
1	0	0	0	0	0	63	0	1	0	0	0	0	1	0	0	3	1	4	4	1	5
1	0	0	0	0	0	57	1	0	0	0	0	1	0	0	1	1	1	4	4	1	5
1	0	0	0	0	0	63	0	1	0	0	0	0	1	0	1	1	1	5	2	1	5
1	0	0	0	0	0	67	0	1	0	0	0	0	1	0	0	1	1	4	4	1	5
1	0	0	0	0	0	66	0	1	0	0	0	1	0	0	1	1	1	4	5	1	5
1	0	0	0	0	0	65	0	1	0	0	0	1	0	0	1	1	2	4	4	2	4
1	0	0	0	0	0	54	1	0	0	0	0	0	1	0	0	1	1	4	4	1	5
1	0	0	0	0	0	38	0	0	0	1	0	0	1	0	0	4	1	2	3	1	4
1	0	0	0	0	0	49	0	0	0	1	0	0	1	0	0	1	2	5	3	1	5
1	0	0	0	0	0	41	0	0	0	1	0	0	1	0	0	1	2	4	3	1	5
1	0	0	0	0	0	50	1	0	0	0	0	0	0	1	0	2	1	4	4	1	5
1	0	0	0	0	0	50	1	0	0	0	0	0	1	0	1	1	1	2	3	1	5
1	0	0	0	0	0	50	1	0	0	0	0	0	1	0	1	1	1	4	4	1	5
1	0	0	0	0	0	60	0	1	0	0	0	0	1	0	0	1	1	4	4	1	5
1	0	0	0	0	0	25	0	0	0	1	0	0	1	0	0	1	1	4	3	1	5
1	0	0	0	0	0	43	0	0	0	1	0	0	1	0	0	1	1	4	4	1	5
1	0	0	0	0	0	30	0	0	0	1	0	0	1	0	1	1	1	3	4	1	5
1	0	0	0	0	0	65	0	1	0	0	0	0	0	1	0	1	1	2	3	1	5
1	0	0	0	0	0	63	0	1	0	0	0	0	0	1	1	1	1	3	2	1	4
1	0	0	0	0	0	58	1	0	0	0	0	0	1	0	1	1	1	1	4	1	5
1	0	0	0	0	0	62	0	1	0	0	0	0	0	1	0	1	1	4	3	1	5
1	0	0	0	0	0	56	1	0	0	0	0	0	1	0	0	1	1	5	4	1	5
1	0	0	0	0	0	60	0	1	0	0	0	0	1	0	0	1	4	2	4	1	5
1	0	0	0	0	0	53	1	0	0	0	0	1	0	0	0	1	2	2	2	1	5
1	0	0	0	0	0	60	0	1	0	0	0	0	1	0	1	1	2	4	4	1	5
1	0	0	0	0	0	66	0	1	0	0	0	0	1	0	0	3	2	4	3	2	5
1	0	0	0	0	0	57	1	0	0	0	0	0	1	0	0	1	1	3	3	1	5
1	0	0	0	0	0	63	0	1	0	0	0	1	0	0	1	1	1	4	5	1	5
1	0	0	0	0	0	84	0	0	0	0	1	1	0	0	0	1	1	3	3	1	5
1	0	0	0	0	0	29	0	0	0	1	0	0	0	1	1	2	1	4	4	1	5
1	0	0	0	0	0	35	0	0	0	1	0	0	1	0	0	1	2	2	4	1	4
1	0	0	0	0	0	61	0	1	0	0	0	1	0	0	0	1	3	4	4	3	4
1	0	0	0	0	0	56	1	0	0	0	0	0	1	0	0	1	2	4	4	1	4
1	0	0	0	0	0	79	0	0	1	0	0	1	0	0	0	3	2	4	4	1	5
1	0	0	0	0	0	55	1	0	0	0	0	1	0	0	0	1	1	4	3	1	5
1	0	0	0	0	0	56	1	0	0	0	0	1	0	0	0	1	1	4	5	1	5
1	0	0	0	0	0	53	1	0	0	0	0	0	1	0	1	1	1	4	3	1	5
1	0	0	0	0	0	63	0	1	0	0	0	0	1	0	0	1	1	4	4	1	5
1	0	0	0	0	0	65	0	1	0	0	0	1	0	0	0	2	1	4	3	1	5
1	0	0	0	0	0	46	0	0	0	1	0	0	1	0	1	1	1	4	4	1	5
1	0	0	0	0	0	28	0	0	0	1	0	0	1	0	0	1	1	4	4	1	5
1	0	0	0	0	0	57	1	0	0	0	0	0	1	0	1	1	1	3	3	1	5
1	0	0	0	0	0	53	1	0	0	0	0	0	1	0	1	1	2	3	1	1	4
1	0	0	0	0	0	63	0	1	0	0	0	0	1	0	0	1	1	4	4	1	5
1	0	0	0	0	0	51	1	0	0	0	0	0	1	0	0	1	1	2	1	1	5
1	0	0	0	0	0	50	1	0	0	0	0	0	1	0	1	1	1	2	2	1	5
1	0	0	0	0	0	66	0	1	0	0	0	1	0	0	1	1	1	3	3	1	5
1	0	0	0	0	0	51	1	0	0	0	0	0	1	0	0	1	1	1	1	1	4
1	0	0	0	0	0	54	1	0	0	0	0	0	1	0	0	4	2	5	4	1	5
1	0	0	0	0	0	45	0	0	0	1	0	0	1	0	1	1	2	4	4	1	1
1	0	0	0	0	0	53	1	0	0	0	0	0	1	0	1	1	1	3	2	2	5
1	0	0	0	0	0	53	1	0	0	0	0	0	1	0	1	1	1	1	3	1	5
1	0	0	0	0	0	53	1	0	0	0	0	0	1	0	0	1	3	4	2	3	2
1	0	0	0	0	0	56	1	0	0	0	0	1	0	0	0	1	4	3	3	3	3
1	0	0	0	0	0	55	1	0	0	0	0	0	1	0	0	1	2	4	4	3	5
1	0	0	0	0	0	52	1	0	0	0	0	0	1	0	1	1	1	2	1	1	1
1	0	0	0	0	0	54	1	0	0	0	0	1	0	0	0	1	1	3	2	1	5
1	0	0	0	0	0	49	0	0	0	1	0	0	1	0	1	1	1	4	3	1	5
1	0	0	0	0	0	71	0	0	1	0	0	1	0	0	1	2	2	3	4	1	5
1	0	0	0	0	0	52	1	0	0	0	0	0	1	0	1	1	2	4	3	3	1
1	0	0	0	0	0	51	1	0	0	0	0	1	0	0	0	1	3	4	3	3	4
1	0	0	0	0	0	54	1	0	0	0	0	0	1	0	0	1	1	2	5	1	5
1	0	0	0	0	0	55	1	0	0	0	0	0	1	0	0	1	2	4	4	1	5
1	0	0	0	0	0	52	1	0	0	0	0	0	1	0	0	1	3	4	4	1	5
1	0	0	0	0	0	52	1	0	0	0	0	0	1	0	1	1	3	1	4	1	5
1	0	0	0	0	0	55	1	0	0	0	0	0	1	0	0	1	2	1	1	2	4
1	0	0	0	0	0	69	0	1	0	0	0	0	1	0	0	2	1	3	3	1	4
1	0	0	0	0	0	64	0	1	0	0	0	0	1	0	1	2	1	4	3	1	5
1	0	0	0	0	0	52	1	0	0	0	0	0	1	0	1	1	1	4	3	1	5
1	0	0	0	0	0	60	0	1	0	0	0	0	1	0	1	1	1	4	3	1	5
1	0	0	0	0	0	51	1	0	0	0	0	0	1	0	1	1	1	4	4	1	4
1	0	0	0	0	0	52	1	0	0	0	0	0	1	0	1	2	2	3	4	1	5
1	0	0	0	0	0	36	0	0	0	1	0	0	0	1	0	1	3	4	4	1	5
1	0	0	0	0	0	73	0	0	1	0	0	0	0	1	0	1	3	3	4	1	5
1	0	0	0	0	0	71	0	0	1	0	0	0	1	0	1	2	2	5	1	1	5
1	0	0	0	0	0	72	0	0	1	0	0	1	0	0	1	1	1	3	3	1	5
1	0	0	0	0	0	77	0	0	1	0	0	0	1	0	0	1	1	3	3	1	4
1	0	0	0	0	0	72	0	0	1	0	0	0	1	0	1	2	2	3	4	1	4
1	0	0	0	0	0	78	0	0	1	0	0	0	1	0	0	1	1	3	2	1	5
1	0	0	0	0	0	70	0	0	1	0	0	1	0	0	1	3	2	4	2	1	5
1	0	0	0	0	0	56	1	0	0	0	0	0	1	0	1	1	1	3	3	3	5
1	0	0	0	0	0	62	0	1	0	0	0	0	1	0	1	1	2	4	4	2	5
1	0	0	0	0	0	66	0	1	0	0	0	0	1	0	0	4	3	3	3	1	5
1	0	0	0	0	0	68	0	1	0	0	0	1	0	0	1	1	3	5	5	1	4
1	0	0	0	0	0	68	0	1	0	0	0	0	1	0	1	1	3	4	3	1	5
1	0	0	0	0	0	73	0	0	1	0	0	0	0	1	0	1	3	3	3	1	4
1	0	0	0	0	0	75	0	0	1	0	0	1	0	0	0	1	4	3	4	1	5
1	0	0	0	0	0	55	1	0	0	0	0	0	0	1	1	1	2	3	4	2	4
1	0	0	0	0	0	52	1	0	0	0	0	0	0	1	0	1	1	3	2	1	4
1	0	0	0	0	0	58	1	0	0	0	0	0	1	0	0	1	1	1	2	1	5
1	0	0	0	0	0	69	0	1	0	0	0	0	1	0	1	2	2	4	4	1	5
1	0	0	0	0	0	73	0	0	1	0	0	0	1	0	0	1	2	4	4	1	4
1	0	0	0	0	0	68	0	1	0	0	0	0	0	1	0	1	1	1	3	1	5
1	0	0	0	0	0	60	0	1	0	0	0	0	1	0	1	2	2	3	4	1	4
1	0	0	0	0	0	53	1	0	0	0	0	1	0	0	1	1	3	4	4	1	5
1	0	0	0	0	0	41	0	0	0	1	0	0	1	0	1	2	2	4	4	1	5
1	0	0	0	0	0	43	0	0	0	1	0	0	1	0	1	1	1	3	4	1	5
1	0	0	0	0	0	63	0	1	0	0	0	0	1	0	0	1	2	3	4	1	5
1	0	0	0	0	0	62	0	1	0	0	0	0	1	0	1	1	1	4	4	1	4
1	0	0	0	0	0	59	1	0	0	0	0	0	1	0	0	1	1	3	4	1	5
1	0	0	0	0	0	58	1	0	0	0	0	0	1	0	1	3	1	3	4	1	5
1	0	0	0	0	0	59	1	0	0	0	0	1	0	0	0	1	1	3	4	1	5
1	0	0	0	0	0	80	0	0	0	0	1	1	0	0	0	1	2	5	2	1	5
1	0	0	0	0	0	58	1	0	0	0	0	0	1	0	1	1	1	5	4	1	5
1	0	0	0	0	0	52	1	0	0	0	0	0	1	0	0	2	2	4	2	1	4
1	0	0	0	0	0	54	1	0	0	0	0	0	1	0	0	2	1	1	2	1	4
1	0	0	0	0	0	53	1	0	0	0	0	0	1	0	1	1	3	3	3	1	5
1	0	0	0	0	0	50	1	0	0	0	0	0	1	0	1	1	1	2	2	1	1
1	0	0	0	0	0	58	1	0	0	0	0	0	1	0	0	1	1	4	4	1	5
1	0	0	0	0	0	55	1	0	0	0	0	1	0	0	1	1	1	4	3	1	5
1	0	0	0	0	0	75	0	0	1	0	0	1	0	0	0	1	2	4	4	1	4
1	0	0	0	0	0	65	0	1	0	0	0	0	1	0	0	1	2	3	1	1	5
1	0	0	0	0	0	49	0	0	0	1	0	0	1	0	1	1	1	4	3	1	5
1	0	0	0	0	0	48	0	0	0	1	0	0	1	0	0	2	2	1	2	1	4
1	0	0	0	0	0	75	0	0	1	0	0	1	0	0	0	3	3	4	3	2	5
1	0	0	0	0	0	67	0	1	0	0	0	1	0	0	1	1	1	4	3	1	5
1	0	0	0	0	0	67	0	1	0	0	0	0	1	0	1	1	2	4	4	1	5
1	0	0	0	0	0	74	0	0	1	0	0	0	1	0	0	1	1	4	4	1	5
1	0	0	0	0	0	51	1	0	0	0	0	0	1	0	1	1	4	4	5	1	5
1	0	0	0	0	0	81	0	0	0	0	1	0	1	0	0	1	2	2	2	1	4
1	0	0	0	0	0	75	0	0	1	0	0	0	1	0	0	2	2	3	3	1	5
1	0	0	0	0	0	70	0	0	1	0	0	1	0	0	1	2	3	4	5	1	5
1	0	0	0	0	0	60	0	1	0	0	0	0	1	0	0	1	1	4	4	1	5
1	0	0	0	0	0	68	0	1	0	0	0	0	1	0	0	2	1	4	4	1	5
1	0	0	0	0	0	62	0	1	0	0	0	0	1	0	1	5	3	4	5	1	5
1	0	0	0	0	0	78	0	0	1	0	0	1	0	0	0	3	3	5	4	1	5
1	0	0	0	0	0	56	1	0	0	0	0	0	1	0	0	1	1	5	4	1	5
1	0	0	0	0	0	55	1	0	0	0	0	0	0	1	1	4	1	5	4	1	5
1	0	0	0	0	0	45	0	0	0	1	0	0	1	0	1	1	1	5	4	1	5
1	0	0	0	0	0	57	1	0	0	0	0	0	1	0	0	1	3	1	2	2	2
1	0	0	0	0	0	54	1	0	0	0	0	0	1	0	1	1	1	3	3	2	5
1	0	0	0	0	0	51	1	0	0	0	0	0	1	0	1	1	4	2	4	2	3
1	0	0	0	0	0	50	1	0	0	0	0	0	1	0	1	1	1	2	3	1	4
1	0	0	0	0	0	71	0	0	1	0	0	0	1	0	0	1	1	4	3	1	5
1	0	0	0	0	0	61	0	1	0	0	0	0	1	0	1	1	1	4	4	1	5
1	0	0	0	0	0	63	0	1	0	0	0	0	1	0	0	1	1	4	4	1	5
1	0	0	0	0	0	55	1	0	0	0	0	0	1	0	1	1	1	4	4	1	5
1	0	0	0	0	0	72	0	0	1	0	0	1	0	0	1	2	2	4	4	1	5
1	0	0	0	0	0	71	0	0	1	0	0	1	0	0	0	1	2	5	4	1	5
1	0	0	0	0	0	77	0	0	1	0	0	1	0	0	0	1	1	4	4	1	5
1	0	0	0	0	0	71	0	0	1	0	0	1	0	0	1	1	1	4	4	1	5
1	0	0	0	0	0	75	0	0	1	0	0	1	0	0	1	2	3	3	3	3	2
1	0	0	0	0	0	54	1	0	0	0	0	0	1	0	1	1	1	3	4	1	1
1	0	0	0	0	0	45	0	0	0	1	0	0	1	0	1	1	1	2	4	1	5
1	0	0	0	0	0	43	0	0	0	1	0	0	1	0	0	3	3	3	4	2	4
1	0	0	0	0	0	66	0	1	0	0	0	1	0	0	0	1	2	5	4	1	5
1	0	0	0	0	0	51	1	0	0	0	0	1	0	0	1	1	1	3	4	1	5
1	0	0	0	0	0	60	0	1	0	0	0	1	0	0	1	1	2	5	5	1	5
1	0	0	0	0	0	63	0	1	0	0	0	1	0	0	0	1	1	4	4	1	5
1	0	0	0	0	0	63	0	1	0	0	0	1	0	0	0	1	1	4	5	1	5
1	0	0	0	0	0	60	0	1	0	0	0	1	0	0	0	1	2	3	4	1	5
1	0	0	0	0	0	53	1	0	0	0	0	0	1	0	0	1	3	4	3	1	5
1	0	0	0	0	0	51	1	0	0	0	0	1	0	0	1	1	2	5	5	1	5
1	0	0	0	0	0	42	0	0	0	1	0	1	0	0	1	1	1	4	5	1	5
1	0	0	0	0	0	44	0	0	0	1	0	1	0	0	0	1	1	3	4	1	5
1	0	0	0	0	0	45	0	0	0	1	0	1	0	0	1	1	1	5	5	1	5
1	0	0	0	0	0	73	0	0	1	0	0	1	0	0	0	2	2	3	2	1	5
1	0	0	0	0	0	68	0	1	0	0	0	1	0	0	1	2	2	2	3	2	4
1	0	0	0	0	0	62	0	1	0	0	0	1	0	0	0	1	1	5	4	1	5
1	0	0	0	0	0	81	0	0	0	0	1	1	0	0	0	1	1	3	3	4	5
1	0	0	0	0	0	81	0	0	0	0	1	1	0	0	1	2	2	1	3	1	5
1	0	0	0	0	0	61	0	1	0	0	0	1	0	0	0	1	2	5	4	1	5
1	0	0	0	0	0	59	1	0	0	0	0	1	0	0	1	1	1	5	5	1	5
1	0	0	0	0	0	51	1	0	0	0	0	1	0	0	1	1	1	5	5	1	5
1	0	0	0	0	0	55	1	0	0	0	0	0	1	0	0	1	2	4	3	1	5
1	0	0	0	0	0	55	1	0	0	0	0	0	1	0	1	1	2	3	3	1	5
1	0	0	0	0	0	61	0	1	0	0	0	1	0	0	0	1	1	4	4	1	5
1	0	0	0	0	0	47	0	0	0	1	0	0	1	0	0	1	1	3	4	1	5
1	0	0	0	0	0	71	0	0	1	0	0	1	0	0	1	2	4	4	4	1	5
1	0	0	0	0	0	69	0	1	0	0	0	1	0	0	0	1	1	4	5	1	5
1	0	0	0	0	0	56	1	0	0	0	0	0	1	0	0	1	2	3	4	1	5
1	0	0	0	0	0	63	0	1	0	0	0	1	0	0	1	4	4	4	4	1	5
1	0	0	0	0	0	60	0	1	0	0	0	1	0	0	0	3	2	2	3	1	4
1	0	0	0	0	0	58	1	0	0	0	0	1	0	0	1	2	1	3	4	1	5
1	0	0	0	0	0	43	0	0	0	1	0	1	0	0	1	1	2	3	4	1	5
1	0	0	0	0	0	46	0	0	0	1	0	0	1	0	1	1	1	4	4	1	5
1	0	0	0	0	0	70	0	0	1	0	0	1	0	0	0	2	1	4	3	1	5
1	0	0	0	0	0	70	0	0	1	0	0	1	0	0	1	2	1	2	3	1	5
1	0	0	0	0	0	59	1	0	0	0	0	1	0	0	0	2	1	4	5	1	5
1	0	0	0	0	0	72	0	0	1	0	0	1	0	0	0	3	2	4	5	1	5
1	0	0	0	0	0	57	1	0	0	0	0	1	0	0	0	2	1	3	4	1	5
1	0	0	0	0	0	45	0	0	0	1	0	1	0	0	0	1	1	4	4	1	5
1	0	0	0	0	0	50	1	0	0	0	0	0	1	0	0	1	1	4	4	1	5
1	0	0	0	0	0	72	0	0	1	0	0	0	1	0	0	2	1	3	4	1	5
1	0	0	0	0	0	59	1	0	0	0	0	1	0	0	0	2	2	4	5	1	5
1	0	0	0	0	0	61	0	1	0	0	0	1	0	0	0	2	1	3	4	1	5
1	0	0	0	0	0	54	1	0	0	0	0	1	0	0	0	1	1	3	3	1	5
1	0	0	0	0	0	60	0	1	0	0	0	1	0	0	0	3	2	4	4	1	5
1	0	0	0	0	0	58	1	0	0	0	0	0	1	0	0	2	1	4	4	1	5
1	0	0	0	0	0	56	1	0	0	0	0	0	1	0	1	2	2	3	4	1	5
1	0	0	0	0	0	67	0	1	0	0	0	1	0	0	1	1	1	3	4	1	5
1	0	0	0	0	0	78	0	0	1	0	0	1	0	0	0	5	3	4	4	1	5
1	0	0	0	0	0	51	1	0	0	0	0	0	1	0	0	1	2	5	5	1	5
1	0	0	0	0	0	38	0	0	0	1	0	1	0	0	0	1	1	2	3	1	5
1	0	0	0	0	0	49	0	0	0	1	0	1	0	0	0	1	2	3	4	1	5
1	0	0	0	0	0	51	1	0	0	0	0	0	1	0	1	1	1	5	5	1	5
1	0	0	0	0	0	67	0	1	0	0	0	0	1	0	0	2	1	3	2	1	5
1	0	0	0	0	0	54	1	0	0	0	0	0	1	0	0	1	1	5	5	1	5
1	0	0	0	0	0	56	1	0	0	0	0	1	0	0	1	1	1	2	3	1	5
1	0	0	0	0	0	60	0	1	0	0	0	1	0	0	1	2	1	3	4	1	5
1	0	0	0	0	0	59	1	0	0	0	0	1	0	0	0	1	1	3	2	1	5
1	0	0	0	0	0	67	0	1	0	0	0	1	0	0	0	2	1	3	4	1	5
1	0	0	0	0	0	50	1	0	0	0	0	1	0	0	1	2	2	3	4	1	5
1	0	0	0	0	0	61	0	1	0	0	0	1	0	0	0	1	1	3	2	1	5
1	0	0	0	0	0	43	0	0	0	1	0	1	0	0	1	1	1	2	3	1	5
1	0	0	0	0	0	39	0	0	0	1	0	1	0	0	1	1	1	3	3	1	5
1	0	0	0	0	0	54	1	0	0	0	0	0	1	0	0	1	1	4	4	1	5
1	0	0	0	0	0	50	1	0	0	0	0	1	0	0	1	2	1	4	4	1	5
1	0	0	0	0	0	60	0	1	0	0	0	1	0	0	1	2	2	4	5	1	5
1	0	0	0	0	0	65	0	1	0	0	0	1	0	0	1	1	2	5	4	2	4
1	0	0	0	0	0	24	0	0	0	1	0	0	1	0	1	1	1	5	5	1	5
1	0	0	0	0	0	46	0	0	0	1	0	0	1	0	0	3	1	4	4	1	5
1	0	0	0	0	0	41	0	0	0	1	0	1	0	0	0	1	1	4	4	1	5
1	0	0	0	0	0	68	0	1	0	0	0	1	0	0	0	1	2	4	4	1	5
1	0	0	0	0	0	65	0	1	0	0	0	1	0	0	1	2	1	3	4	1	5
1	0	0	0	0	0	61	0	1	0	0	0	1	0	0	1	1	1	4	4	1	5
1	0	0	0	0	0	84	0	0	0	0	1	1	0	0	0	1	1	3	4	1	5
1	0	0	0	0	0	59	1	0	0	0	0	0	1	0	0	3	2	2	2	1	5
1	0	0	0	0	0	54	1	0	0	0	0	0	1	0	0	1	1	4	3	1	5
1	0	0	0	0	0	72	0	0	1	0	0	1	0	0	0	2	1	3	4	1	5
1	0	0	0	0	0	57	1	0	0	0	0	1	0	0	0	2	2	4	4	1	5
1	0	0	0	0	0	57	1	0	0	0	0	1	0	0	1	2	2	4	3	1	5
1	0	0	0	0	0	62	0	1	0	0	0	1	0	0	0	2	1	5	5	1	5
1	0	0	0	0	0	59	1	0	0	0	0	1	0	0	0	3	2	4	4	1	5
1	0	0	0	0	0	62	0	1	0	0	0	1	0	0	1	2	2	3	3	1	5
1	0	0	0	0	0	65	0	1	0	0	0	1	0	0	1	2	1	2	3	1	5
1	0	0	0	0	0	65	0	1	0	0	0	1	0	0	0	1	2	4	3	1	5
1	0	0	0	0	0	26	0	0	0	1	0	1	0	0	1	1	1	4	4	1	5
1	0	0	0	0	0	41	0	0	0	1	0	0	1	0	1	1	1	3	2	1	5
1	0	0	0	0	0	43	0	0	0	1	0	1	0	0	1	1	2	3	4	1	1
1	0	0	0	0	0	62	0	1	0	0	0	1	0	0	0	1	1	4	5	1	5
1	0	0	0	0	0	70	0	0	1	0	0	0	1	0	0	1	1	3	2	2	3
1	0	0	0	0	0	56	1	0	0	0	0	1	0	0	0	1	3	4	5	1	5
1	0	0	0	0	0	56	1	0	0	0	0	0	1	0	1	2	2	3	3	1	4
1	0	0	0	0	0	63	0	1	0	0	0	1	0	0	1	1	2	4	4	1	5
1	0	0	0	0	0	65	0	1	0	0	0	0	1	0	0	1	1	4	4	1	5
1	0	0	0	0	0	59	1	0	0	0	0	1	0	0	0	1	1	5	5	1	5
1	0	0	0	0	0	54	1	0	0	0	0	1	0	0	0	1	2	2	3	1	5
1	0	0	0	0	0	57	1	0	0	0	0	1	0	0	1	1	1	4	4	1	5
1	0	0	0	0	0	57	1	0	0	0	0	1	0	0	0	2	1	3	2	1	5
1	0	0	0	0	0	57	1	0	0	0	0	0	1	0	1	2	1	3	4	1	5
1	0	0	0	0	0	53	1	0	0	0	0	0	1	0	0	4	1	4	4	1	5
1	0	0	0	0	0	55	1	0	0	0	0	1	0	0	1	1	1	5	5	1	5
1	0	0	0	0	0	47	0	0	0	1	0	1	0	0	0	1	1	2	3	1	4
1	0	0	0	0	0	40	0	0	0	1	0	1	0	0	1	1	1	5	5	1	5
1	0	0	0	0	0	51	1	0	0	0	0	1	0	0	1	1	1	3	3	1	4
1	0	0	0	0	0	58	1	0	0	0	0	1	0	0	0	1	1	5	4	4	5
1	0	0	0	0	0	55	1	0	0	0	0	1	0	0	1	1	1	5	5	1	5
1	0	0	0	0	0	65	0	1	0	0	0	1	0	0	0	2	2	4	4	1	5
1	0	0	0	0	0	54	1	0	0	0	0	1	0	0	1	4	2	4	5	1	5
1	0	0	0	0	0	69	0	1	0	0	0	1	0	0	0	3	1	4	4	1	5
1	0	0	0	0	0	61	0	1	0	0	0	1	0	0	0	1	1	5	3	1	5
1	0	0	0	0	0	57	1	0	0	0	0	0	1	0	1	1	2	3	3	1	5
1	0	0	0	0	0	62	0	1	0	0	0	1	0	0	0	1	1	2	3	1	5
1	0	0	0	0	0	61	0	1	0	0	0	1	0	0	1	2	1	3	3	1	4
1	0	0	0	0	0	52	1	0	0	0	0	0	1	0	1	1	1	5	5	1	5
1	0	0	0	0	0	47	0	0	0	1	0	0	1	0	1	1	1	5	4	1	5
1	0	0	0	0	0	37	0	0	0	1	0	1	0	0	1	1	2	1	4	1	5
1	0	0	0	0	0	63	0	1	0	0	0	1	0	0	0	1	1	3	4	1	5
1	0	0	0	0	0	64	0	1	0	0	0	1	0	0	1	2	2	2	1	1	5
1	0	0	0	0	0	55	1	0	0	0	0	0	1	0	0	1	1	5	5	1	5
1	0	0	0	0	0	66	0	1	0	0	0	1	0	0	1	1	1	4	4	1	5
1	0	0	0	0	0	69	0	1	0	0	0	1	0	0	1	1	2	4	4	1	5
1	0	0	0	0	0	57	1	0	0	0	0	0	1	0	0	1	1	4	3	1	5
1	0	0	0	0	0	55	1	0	0	0	0	1	0	0	1	3	1	4	3	1	5
1	0	0	0	0	0	54	1	0	0	0	0	1	0	0	1	1	1	4	5	1	5
1	0	0	0	0	0	52	1	0	0	0	0	0	1	0	0	1	2	4	5	1	5
1	0	0	0	0	0	63	0	1	0	0	0	1	0	0	0	1	1	5	4	1	5
1	0	0	0	0	0	52	1	0	0	0	0	0	1	0	0	1	2	4	5	1	5
1	0	0	0	0	0	53	1	0	0	0	0	0	1	0	1	1	3	4	4	1	5
1	0	0	0	0	0	62	0	1	0	0	0	1	0	0	0	2	1	5	5	1	5
1	0	0	0	0	0	40	0	0	0	1	0	1	0	0	0	1	2	3	2	1	5
1	0	0	0	0	0	46	0	0	0	1	0	1	0	0	1	1	1	3	4	1	4
1	0	0	0	0	0	54	1	0	0	0	0	0	1	0	0	1	1	5	5	1	5
1	0	0	0	0	0	61	0	1	0	0	0	0	1	0	0	2	1	2	3	1	4
1	0	0	0	0	0	54	1	0	0	0	0	1	0	0	0	1	1	5	5	1	5
1	0	0	0	0	0	55	1	0	0	0	0	0	1	0	1	1	1	4	4	1	5
1	0	0	0	0	0	53	1	0	0	0	0	1	0	0	1	1	1	4	5	1	5
1	0	0	0	0	0	59	1	0	0	0	0	0	1	0	0	1	2	4	3	1	5
1	0	0	0	0	0	59	1	0	0	0	0	1	0	0	0	1	1	5	5	1	5
1	0	0	0	0	0	35	0	0	0	1	0	1	0	0	1	1	1	4	4	4	5
1	0	0	0	0	0	56	1	0	0	0	0	1	0	0	1	1	1	3	3	1	4
1	0	0	0	0	0	63	0	1	0	0	0	1	0	0	1	1	2	1	1	1	5
1	0	0	0	0	0	68	0	1	0	0	0	0	1	0	0	1	2	2	3	1	2
1	0	0	0	0	0	67	0	1	0	0	0	0	1	0	1	2	3	3	3	3	3
1	0	0	0	0	0	63	0	1	0	0	0	1	0	0	0	1	2	2	1	3	2
1	0	0	0	0	0	37	0	0	0	1	0	1	0	0	1	1	1	3	4	1	5
1	0	0	0	0	0	63	0	1	0	0	0	1	0	0	0	1	1	3	2	1	5
1	0	0	0	0	0	55	1	0	0	0	0	1	0	0	1	1	2	3	4	1	5
1	0	0	0	0	0	55	1	0	0	0	0	1	0	0	0	1	3	3	4	1	1
1	0	0	0	0	0	55	1	0	0	0	0	1	0	0	1	1	2	3	3	1	5
1	0	0	0	0	0	55	1	0	0	0	0	1	0	0	0	1	2	3	4	1	5
1	0	0	0	0	0	66	0	1	0	0	0	1	0	0	0	4	2	3	3	1	4
1	0	0	0	0	0	58	1	0	0	0	0	1	0	0	0	1	2	5	4	1	5
1	0	0	0	0	0	53	1	0	0	0	0	1	0	0	1	1	1	4	4	1	5
1	0	0	0	0	0	57	1	0	0	0	0	1	0	0	0	2	2	3	3	3	5
1	0	0	0	0	0	55	1	0	0	0	0	1	0	0	1	3	2	4	3	1	5
1	0	0	0	0	0	40	0	0	0	1	0	1	0	0	1	1	1	3	3	1	5
1	0	0	0	0	0	37	0	0	0	1	0	1	0	0	1	1	1	5	4	1	5
1	0	0	0	0	0	18	0	0	0	1	0	1	0	0	0	2	3	2	5	3	3
1	0	0	0	0	0	62	0	1	0	0	0	1	0	0	0	1	3	2	3	1	5
1	0	0	0	0	0	54	1	0	0	0	0	0	1	0	0	1	1	3	5	1	1
1	0	0	0	0	0	59	1	0	0	0	0	1	0	0	0	1	1	3	4	1	5
1	0	0	0	0	0	34	0	0	0	1	0	1	0	0	0	1	1	5	5	1	5
1	0	0	0	0	0	48	0	0	0	1	0	1	0	0	1	2	1	2	3	1	5
1	0	0	0	0	0	58	1	0	0	0	0	1	0	0	0	1	1	2	3	1	5
1	0	0	0	0	0	58	1	0	0	0	0	1	0	0	1	1	2	5	4	1	5
1	0	0	0	0	0	58	1	0	0	0	0	0	1	0	1	2	1	3	3	1	5
1	0	0	0	0	0	52	1	0	0	0	0	1	0	0	1	1	2	3	3	1	5
1	0	0	0	0	0	71	0	0	1	0	0	1	0	0	1	4	1	4	4	1	5
1	0	0	0	0	0	49	0	0	0	1	0	1	0	0	0	1	1	4	4	1	5
1	0	0	0	0	0	52	1	0	0	0	0	1	0	0	1	1	3	4	4	1	5
1	0	0	0	0	0	50	1	0	0	0	0	1	0	0	0	1	1	1	2	2	2
1	0	0	0	0	0	50	1	0	0	0	0	0	1	0	1	2	2	3	4	1	5
1	0	0	0	0	0	66	0	1	0	0	0	1	0	0	1	1	3	4	3	3	5
1	0	0	0	0	0	63	0	1	0	0	0	0	1	0	0	1	1	3	4	1	5
1	0	0	0	0	0	57	1	0	0	0	0	1	0	0	1	1	3	3	3	2	5
1	0	0	0	0	0	26	0	0	0	1	0	0	0	1	0	1	4	2	4	4	5
1	0	0	0	0	0	50	1	0	0	0	0	0	1	0	0	1	2	3	2	2	3
1	0	0	0	0	0	75	0	0	1	0	0	0	0	1	0	1	1	1	1	1	1
1	0	0	0	0	0	61	0	1	0	0	0	0	1	0	1	1	2	4	4	1	5
1	0	0	0	0	0	53	1	0	0	0	0	1	0	0	1	1	1	3	4	1	4
1	0	0	0	0	0	72	0	0	1	0	0	1	0	0	1	1	2	3	4	1	4
1	0	0	0	0	0	71	0	0	1	0	0	0	1	0	0	1	2	4	3	1	5
1	0	0	0	0	0	65	0	1	0	0	0	0	1	0	0	1	1	1	1	1	4
1	0	0	0	0	0	83	0	0	0	0	1	1	0	0	0	2	2	2	2	1	4
1	0	0	0	0	0	42	0	0	0	1	0	0	1	0	0	1	1	4	5	1	5
1	0	0	0	0	0	52	1	0	0	0	0	0	1	0	0	1	1	4	3	1	5
1	0	0	0	0	0	69	0	1	0	0	0	0	1	0	0	1	3	4	4	2	5
1	0	0	0	0	0	69	0	1	0	0	0	1	0	0	0	1	1	2	2	1	4
1	0	0	0	0	0	64	0	1	0	0	0	1	0	0	1	5	2	1	3	2	4
1	0	0	0	0	0	70	0	0	1	0	0	1	0	0	1	1	2	1	1	1	4
1	0	0	0	0	0	76	0	0	1	0	0	0	1	0	0	1	1	4	1	1	4
1	0	0	0	0	0	72	0	0	1	0	0	1	0	0	0	3	2	3	3	2	5
1	0	0	0	0	0	72	0	0	1	0	0	1	0	0	1	3	1	5	3	1	5
1	0	0	0	0	0	67	0	1	0	0	0	0	1	0	0	1	1	3	2	1	4
1	0	0	0	0	0	61	0	1	0	0	0	1	0	0	1	1	1	2	2	1	5
1	0	0	0	0	0	51	1	0	0	0	0	0	1	0	0	5	4	5	5	1	5
1	0	0	0	0	0	63	0	1	0	0	0	1	0	0	1	2	4	4	4	1	5
1	0	0	0	0	0	66	0	1	0	0	0	0	1	0	0	1	4	4	3	1	5
1	0	0	0	0	0	42	0	0	0	1	0	0	1	0	1	1	2	1	2	2	2
1	0	0	0	0	0	72	0	0	1	0	0	0	0	1	1	2	1	3	4	1	5
1	0	0	0	0	0	75	0	0	1	0	0	0	0	1	0	1	2	4	4	2	5
1	0	0	0	0	0	70	0	0	1	0	0	0	1	0	1	2	2	3	3	2	5
1	0	0	0	0	0	66	0	1	0	0	0	0	0	1	1	2	1	3	2	1	4
1	0	0	0	0	0	52	1	0	0	0	0	0	1	0	0	1	1	2	2	1	5
1	0	0	0	0	0	51	1	0	0	0	0	0	0	1	1	1	1	4	4	1	4
1	0	0	0	0	0	53	1	0	0	0	0	0	0	1	0	1	2	4	2	1	5
1	0	0	0	0	0	66	0	1	0	0	0	0	0	1	0	2	1	3	2	1	5
1	0	0	0	0	0	65	0	1	0	0	0	0	1	0	1	1	1	2	3	1	5
1	0	0	0	0	0	74	0	0	1	0	0	0	0	1	0	1	1	3	1	1	5
1	0	0	0	0	0	52	1	0	0	0	0	0	1	0	1	1	4	5	5	1	5
1	0	0	0	0	0	60	0	1	0	0	0	1	0	0	1	1	2	2	2	1	4
1	0	0	0	0	0	69	0	1	0	0	0	1	0	0	1	2	3	2	3	1	3
1	0	0	0	0	0	55	1	0	0	0	0	1	0	0	1	1	1	3	3	1	4
1	0	0	0	0	0	54	1	0	0	0	0	0	1	0	0	1	1	3	4	1	5
1	0	0	0	0	0	62	0	1	0	0	0	1	0	0	1	1	3	4	3	2	5
1	0	0	0	0	0	20	0	0	0	1	0	0	1	0	1	1	2	1	5	1	5
1	0	0	0	0	0	52	1	0	0	0	0	0	1	0	1	1	2	3	3	1	5
1	0	0	0	0	0	58	1	0	0	0	0	1	0	0	0	1	4	3	3	1	4
1	0	0	0	0	0	56	1	0	0	0	0	1	0	0	1	1	3	4	3	1	5
1	0	0	0	0	0	53	1	0	0	0	0	1	0	0	1	1	1	4	3	1	5
1	0	0	0	0	0	61	0	1	0	0	0	1	0	0	0	1	1	4	3	1	5
1	0	0	0	0	0	59	1	0	0	0	0	0	1	0	1	1	1	4	4	1	5
1	0	0	0	0	0	61	0	1	0	0	0	1	0	0	1	1	1	4	2	1	5
1	0	0	0	0	0	54	1	0	0	0	0	1	0	0	1	1	2	3	3	3	5
1	0	0	0	0	0	53	1	0	0	0	0	0	1	0	0	1	4	4	3	1	5
1	0	0	0	0	0	60	0	1	0	0	0	1	0	0	0	1	1	3	2	1	4
1	0	0	0	0	0	57	1	0	0	0	0	1	0	0	1	1	1	2	2	1	4
1	0	0	0	0	0	62	0	1	0	0	0	0	1	0	0	1	1	3	2	1	5
1	0	0	0	0	0	57	1	0	0	0	0	1	0	0	1	1	1	4	4	1	5
1	0	0	0	0	0	69	0	1	0	0	0	1	0	0	1	1	1	2	2	1	4
1	0	0	0	0	0	56	1	0	0	0	0	1	0	0	0	1	1	3	2	1	4
1	0	0	0	0	0	58	1	0	0	0	0	1	0	0	1	4	2	4	3	1	5
1	0	0	0	0	0	68	0	1	0	0	0	0	1	0	1	2	3	2	5	1	5
1	0	0	0	0	0	67	0	1	0	0	0	1	0	0	1	3	3	5	5	1	5
1	0	0	0	0	0	58	1	0	0	0	0	0	1	0	1	1	1	4	4	1	5
1	0	0	0	0	0	58	1	0	0	0	0	1	0	0	1	1	1	3	3	1	5
1	0	0	0	0	0	63	0	1	0	0	0	1	0	0	0	2	2	3	3	1	5
1	0	0	0	0	0	57	1	0	0	0	0	1	0	0	0	1	1	4	2	1	5
1	0	0	0	0	0	54	1	0	0	0	0	1	0	0	0	1	1	4	2	1	4
1	0	0	0	0	0	52	1	0	0	0	0	1	0	0	1	1	3	4	4	1	5
1	0	0	0	0	0	72	0	0	1	0	0	1	0	0	1	1	1	2	3	1	4
1	0	0	0	0	0	54	1	0	0	0	0	1	0	0	1	1	1	2	2	3	4
1	0	0	0	0	0	79	0	0	1	0	0	1	0	0	0	2	1	3	2	1	4
1	0	0	0	0	0	79	0	0	1	0	0	1	0	0	0	2	2	4	3	1	4
1	0	0	0	0	0	65	0	1	0	0	0	1	0	0	1	1	1	4	4	1	5
1	0	0	0	0	0	74	0	0	1	0	0	1	0	0	0	2	3	3	3	3	5
1	0	0	0	0	0	70	0	0	1	0	0	1	0	0	1	2	2	3	3	1	5
1	0	0	0	0	0	60	0	1	0	0	0	0	1	0	1	2	2	3	2	1	5
1	0	0	0	0	0	60	0	1	0	0	0	0	1	0	0	1	2	4	3	1	5
1	0	0	0	0	0	67	0	1	0	0	0	1	0	0	1	1	2	3	2	1	5
1	0	0	0	0	0	73	0	0	1	0	0	1	0	0	0	2	1	3	2	1	5
1	0	0	0	0	0	71	0	0	1	0	0	1	0	0	0	1	2	4	3	1	4
1	0	0	0	0	0	66	0	1	0	0	0	1	0	0	1	1	1	3	2	1	5
1	0	0	0	0	0	42	0	0	0	1	0	1	0	0	0	1	1	3	4	1	5
1	0	0	0	0	0	35	0	0	0	1	0	0	1	0	1	1	1	1	2	1	4
1	0	0	0	0	0	54	1	0	0	0	0	0	1	0	1	2	3	3	3	1	4
1	0	0	0	0	0	50	1	0	0	0	0	1	0	0	1	1	1	1	1	1	4
1	0	0	0	0	0	60	0	1	0	0	0	1	0	0	0	1	1	3	3	1	5
1	0	0	0	0	0	55	1	0	0	0	0	1	0	0	1	2	2	3	4	1	5
1	0	0	0	0	0	59	1	0	0	0	0	1	0	0	1	3	1	4	4	1	5
1	0	0	0	0	0	51	1	0	0	0	0	0	1	0	1	2	2	3	4	1	5
1	0	0	0	0	0	50	1	0	0	0	0	1	0	0	1	1	2	1	2	1	5
1	0	0	0	0	0	35	0	0	0	1	0	0	0	1	0	1	1	5	4	1	5
1	0	0	0	0	0	58	1	0	0	0	0	0	1	0	1	1	1	5	4	1	5
1	0	0	0	0	0	61	0	1	0	0	0	1	0	0	0	1	1	3	2	1	5
1	0	0	0	0	0	60	0	1	0	0	0	1	0	0	1	1	1	3	3	1	5
1	0	0	0	0	0	60	0	1	0	0	0	1	0	0	1	1	1	2	2	1	5
1	0	0	0	0	0	53	1	0	0	0	0	1	0	0	1	2	3	5	5	1	5
1	0	0	0	0	0	65	0	1	0	0	0	1	0	0	0	1	1	2	3	1	4
1	0	0	0	0	0	55	1	0	0	0	0	1	0	0	0	1	1	5	4	1	5
1	0	0	0	0	0	53	1	0	0	0	0	1	0	0	1	2	1	4	4	1	5
1	0	0	0	0	0	56	1	0	0	0	0	0	1	0	1	2	4	3	2	2	2
1	0	0	0	0	0	53	1	0	0	0	0	1	0	0	0	2	1	2	3	1	5
1	0	0	0	0	0	52	1	0	0	0	0	1	0	0	1	2	4	4	2	1	5
1	0	0	0	0	0	82	0	0	0	0	1	1	0	0	0	1	1	3	2	1	1
1	0	0	0	0	0	55	1	0	0	0	0	1	0	0	0	1	1	5	3	1	5
1	0	0	0	0	0	54	1	0	0	0	0	0	1	0	1	1	1	1	4	1	5
1	0	0	0	0	0	59	1	0	0	0	0	1	0	0	1	1	1	2	1	1	4
1	0	0	0	0	0	43	0	0	0	1	0	1	0	0	1	1	4	1	5	1	5
1	0	0	0	0	0	40	0	0	0	1	0	0	1	0	1	1	1	2	2	1	5
1	0	0	0	0	0	53	1	0	0	0	0	1	0	0	0	1	2	2	1	1	4
1	0	0	0	0	0	52	1	0	0	0	0	1	0	0	1	1	1	5	5	1	5
1	0	0	0	0	0	54	1	0	0	0	0	1	0	0	1	1	2	3	1	1	4
1	0	0	0	0	0	57	1	0	0	0	0	0	1	0	0	1	2	3	1	1	4
1	0	0	0	0	0	62	0	1	0	0	0	1	0	0	1	1	2	3	2	1	4
1	0	0	0	0	0	55	1	0	0	0	0	1	0	0	1	1	2	3	3	1	5
1	0	0	0	0	0	57	1	0	0	0	0	0	1	0	0	1	3	4	3	1	5
1	0	0	0	0	0	55	1	0	0	0	0	1	0	0	1	2	3	3	3	3	5
1	0	0	0	0	0	54	1	0	0	0	0	0	1	0	0	2	3	3	3	3	5
1	0	0	0	0	0	53	1	0	0	0	0	1	0	0	1	1	1	1	4	1	5
1	0	0	0	0	0	60	0	1	0	0	0	1	0	0	0	1	1	2	2	1	4
1	0	0	0	0	0	55	1	0	0	0	0	0	1	0	1	1	1	2	2	1	5
1	0	0	0	0	0	51	1	0	0	0	0	0	1	0	0	1	1	2	2	1	4
1	0	0	0	0	0	60	0	1	0	0	0	1	0	0	0	1	1	3	3	1	5
1	0	0	0	0	0	53	1	0	0	0	0	1	0	0	0	1	3	1	4	1	5
1	0	0	0	0	0	52	1	0	0	0	0	1	0	0	1	1	2	5	4	1	5
1	0	0	0	0	0	84	0	0	0	0	1	1	0	0	0	2	3	3	3	3	3
1	0	0	0	0	0	79	0	0	1	0	0	1	0	0	0	2	1	4	4	1	5
1	0	0	0	0	0	57	1	0	0	0	0	1	0	0	1	1	2	3	4	1	5
1	0	0	0	0	0	56	1	0	0	0	0	1	0	0	1	1	1	2	3	1	5
1	0	0	0	0	0	46	0	0	0	1	0	1	0	0	1	2	1	4	3	1	4
1	0	0	0	0	0	49	0	0	0	1	0	0	1	0	0	1	2	2	3	3	5
1	0	0	0	0	0	42	0	0	0	1	0	1	0	0	0	1	1	4	4	1	5
1	0	0	0	0	0	79	0	0	1	0	0	1	0	0	0	1	1	3	3	1	5
1	0	0	0	0	0	44	0	0	0	1	0	0	1	0	1	1	1	4	4	1	5
1	0	0	0	0	0	43	0	0	0	1	0	1	0	0	1	1	1	4	3	3	5
1	0	0	0	0	0	45	0	0	0	1	0	0	1	0	1	1	1	3	1	1	4
1	0	0	0	0	0	36	0	0	0	1	0	0	1	0	1	1	2	3	3	1	5
1	0	0	0	0	0	37	0	0	0	1	0	0	1	0	1	1	3	4	4	4	4
1	0	0	0	0	0	35	0	0	0	1	0	0	1	0	0	1	3	4	4	2	5
1	0	0	0	0	0	60	0	1	0	0	0	0	1	0	1	1	1	4	5	1	5
1	0	0	0	0	0	65	0	1	0	0	0	1	0	0	1	1	3	3	4	1	5
1	0	0	0	0	0	62	0	1	0	0	0	1	0	0	1	1	3	4	3	3	5
1	0	0	0	0	0	71	0	0	1	0	0	1	0	0	1	1	1	4	4	1	5
1	0	0	0	0	0	69	0	1	0	0	0	0	1	0	0	2	1	4	4	1	5
1	0	0	0	0	0	83	0	0	0	0	1	0	0	1	0	1	1	4	4	1	5
1	0	0	0	0	0	55	1	0	0	0	0	1	0	0	1	1	1	4	3	1	5
1	0	0	0	0	0	55	1	0	0	0	0	1	0	0	0	1	1	3	3	1	5
1	0	0	0	0	0	64	0	1	0	0	0	0	1	0	0	2	2	4	3	1	5
1	0	0	0	0	0	71	0	0	1	0	0	0	1	0	0	1	2	5	3	1	5
1	0	0	0	0	0	54	1	0	0	0	0	0	1	0	1	1	1	4	4	1	5
1	0	0	0	0	0	57	1	0	0	0	0	1	0	0	1	2	1	5	3	1	5
1	0	0	0	0	0	52	1	0	0	0	0	0	1	0	1	1	3	3	3	2	4
1	0	0	0	0	0	60	0	1	0	0	0	0	1	0	0	2	2	3	4	1	5
1	0	0	0	0	0	59	1	0	0	0	0	1	0	0	1	1	2	3	4	1	5
1	0	0	0	0	0	57	1	0	0	0	0	1	0	0	1	1	1	3	2	1	4
1	0	0	0	0	0	56	1	0	0	0	0	1	0	0	0	1	1	4	5	1	5
1	0	0	0	0	0	53	1	0	0	0	0	1	0	0	1	1	3	4	2	1	5
1	0	0	0	0	0	43	0	0	0	1	0	0	1	0	1	1	2	2	3	1	5
1	0	0	0	0	0	44	0	0	0	1	0	1	0	0	0	1	1	4	2	1	5
1	0	0	0	0	0	62	0	1	0	0	0	1	0	0	1	1	1	2	2	1	4
1	0	0	0	0	0	51	1	0	0	0	0	1	0	0	0	3	3	4	4	1	5
1	0	0	0	0	0	50	1	0	0	0	0	0	1	0	1	2	2	3	4	1	4
1	0	0	0	0	0	58	1	0	0	0	0	1	0	0	1	1	1	5	5	1	5
1	0	0	0	0	0	63	0	1	0	0	0	1	0	0	0	1	1	2	2	1	4
1	0	0	0	0	0	64	0	1	0	0	0	1	0	0	1	2	3	3	3	3	4
1	0	0	0	0	0	45	0	0	0	1	0	0	1	0	1	1	1	4	4	1	5
1	0	0	0	0	0	76	0	0	1	0	0	1	0	0	0	3	1	1	1	1	1
1	0	0	0	0	0	54	1	0	0	0	0	1	0	0	1	1	1	4	3	1	5
1	0	0	0	0	0	80	0	0	0	0	1	1	0	0	0	2	1	2	3	1	5
1	0	0	0	0	0	36	0	0	0	1	0	1	0	0	1	4	1	2	1	1	4
1	0	0	0	0	0	62	0	1	0	0	0	1	0	0	0	1	1	3	3	2	4
1	0	0	0	0	0	56	1	0	0	0	0	0	1	0	0	1	3	3	1	1	4
1	0	0	0	0	0	82	0	0	0	0	1	1	0	0	0	4	3	4	4	1	5
1	0	0	0	0	0	53	1	0	0	0	0	1	0	0	0	1	2	4	5	1	5
1	0	0	0	0	0	60	0	1	0	0	0	1	0	0	0	1	2	3	4	1	5
1	0	0	0	0	0	60	0	1	0	0	0	1	0	0	0	1	1	3	3	1	5
1	0	0	0	0	0	55	1	0	0	0	0	0	1	0	0	1	2	3	3	1	4
1	0	0	0	0	0	65	0	1	0	0	0	1	0	0	0	2	3	3	4	1	5
1	0	0	0	0	0	50	1	0	0	0	0	1	0	0	0	1	3	4	3	1	5
1	0	0	0	0	0	64	0	1	0	0	0	0	1	0	0	1	2	3	1	1	4
1	0	0	0	0	0	53	1	0	0	0	0	0	1	0	1	1	1	4	3	1	5
1	0	0	0	0	0	35	0	0	0	1	0	0	1	0	0	1	2	4	5	1	5
1	0	0	0	0	0	58	1	0	0	0	0	1	0	0	0	2	1	3	4	1	4
1	0	0	0	0	0	55	1	0	0	0	0	1	0	0	1	1	1	4	2	1	5
1	0	0	0	0	0	59	1	0	0	0	0	1	0	0	0	1	1	3	3	4	5
1	0	0	0	0	0	61	0	1	0	0	0	1	0	0	0	1	1	4	3	1	5
1	0	0	0	0	0	59	1	0	0	0	0	0	1	0	0	2	1	3	3	1	5
1	0	0	0	0	0	51	1	0	0	0	0	1	0	0	1	3	2	4	4	1	5
1	0	0	0	0	0	58	1	0	0	0	0	1	0	0	1	3	2	3	4	1	5
1	0	0	0	0	0	43	0	0	0	1	0	1	0	0	1	1	2	2	2	2	4
1	0	0	0	0	0	51	1	0	0	0	0	0	1	0	0	1	2	3	4	1	5
1	0	0	0	0	0	53	1	0	0	0	0	1	0	0	0	1	1	4	4	1	5
1	0	0	0	0	0	64	0	1	0	0	0	1	0	0	0	4	2	4	5	2	5
1	0	0	0	0	0	52	1	0	0	0	0	1	0	0	0	1	1	1	1	1	4
1	0	0	0	0	0	70	0	0	1	0	0	1	0	0	0	1	2	2	2	1	4
1	0	0	0	0	0	56	1	0	0	0	0	1	0	0	0	1	2	3	2	1	5
1	0	0	0	0	0	55	1	0	0	0	0	1	0	0	1	1	2	2	2	2	4
1	0	0	0	0	0	65	0	1	0	0	0	1	0	0	0	2	1	3	1	1	1
1	0	0	0	0	0	54	1	0	0	0	0	0	1	0	0	1	2	4	4	1	5
1	0	0	0	0	0	61	0	1	0	0	0	1	0	0	0	1	1	4	4	1	5
1	0	0	0	0	0	52	1	0	0	0	0	1	0	0	0	1	2	4	5	1	5
1	0	0	0	0	0	53	1	0	0	0	0	1	0	0	1	1	1	5	5	1	5
1	0	0	0	0	0	63	0	1	0	0	0	1	0	0	1	1	1	5	2	1	5
1	0	0	0	0	0	52	1	0	0	0	0	1	0	0	0	1	2	2	2	1	5
1	0	0	0	0	0	56	1	0	0	0	0	1	0	0	0	1	3	4	5	1	5
1	0	0	0	0	0	51	1	0	0	0	0	0	1	0	0	1	1	3	3	1	5
1	0	0	0	0	0	55	1	0	0	0	0	1	0	0	1	1	4	4	5	1	5
1	0	0	0	0	0	75	0	0	1	0	0	1	0	0	0	1	1	4	4	1	5
1	0	0	0	0	0	45	0	0	0	1	0	1	0	0	0	1	2	3	3	1	5
1	0	0	0	0	0	36	0	0	0	1	0	1	0	0	0	1	3	4	4	1	5
1	0	0	0	0	0	54	1	0	0	0	0	1	0	0	0	1	2	4	5	1	5
1	0	0	0	0	0	59	1	0	0	0	0	0	1	0	0	1	1	4	2	1	5
1	0	0	0	0	0	52	1	0	0	0	0	0	1	0	0	1	2	5	5	1	5
1	0	0	0	0	0	51	1	0	0	0	0	1	0	0	1	1	2	4	5	1	5
1	0	0	0	0	0	53	1	0	0	0	0	0	1	0	0	1	3	2	3	1	4
1	0	0	0	0	0	51	1	0	0	0	0	1	0	0	1	1	1	4	3	1	5
1	0	0	0	0	0	53	1	0	0	0	0	1	0	0	0	1	1	4	3	1	5
1	0	0	0	0	0	61	0	1	0	0	0	1	0	0	1	2	2	4	5	1	5
1	0	0	0	0	0	55	1	0	0	0	0	0	1	0	0	1	1	3	4	1	5
1	0	0	0	0	0	55	1	0	0	0	0	1	0	0	1	1	3	4	4	1	5
1	0	0	0	0	0	54	1	0	0	0	0	1	0	0	0	1	2	4	4	1	5
1	0	0	0	0	0	72	0	0	1	0	0	1	0	0	0	1	2	3	3	3	5
1	0	0	0	0	0	67	0	1	0	0	0	1	0	0	0	4	3	4	4	3	4
1	0	0	0	0	0	62	0	1	0	0	0	1	0	0	1	1	3	3	3	3	2
1	0	0	0	0	0	50	1	0	0	0	0	1	0	0	0	1	1	3	3	3	4
1	0	0	0	0	0	30	0	0	0	1	0	0	1	0	0	1	2	5	5	1	5
1	0	0	0	0	0	43	0	0	0	1	0	0	1	0	0	1	1	4	5	1	5
1	0	0	0	0	0	33	0	0	0	1	0	0	1	0	1	2	1	4	2	1	4
1	0	0	0	0	0	50	1	0	0	0	0	0	1	0	0	1	1	1	3	1	5
1	0	0	0	0	0	51	1	0	0	0	0	0	1	0	0	1	1	3	1	1	5
1	0	0	0	0	0	52	1	0	0	0	0	1	0	0	1	1	2	2	3	1	5
1	0	0	0	0	0	71	0	0	1	0	0	1	0	0	0	1	2	5	4	1	5
1	0	0	0	0	0	68	0	1	0	0	0	1	0	0	1	2	2	1	3	1	5
1	0	0	0	0	0	50	1	0	0	0	0	0	1	0	0	1	1	4	5	1	5
1	0	0	0	0	0	50	1	0	0	0	0	1	0	0	0	1	2	4	4	1	5
1	0	0	0	0	0	50	1	0	0	0	0	1	0	0	1	2	1	1	3	1	5
1	0	0	0	0	0	67	0	1	0	0	0	1	0	0	0	1	3	5	3	1	5
1	0	0	0	0	0	52	1	0	0	0	0	1	0	0	0	1	1	5	4	1	5
1	0	0	0	0	0	54	1	0	0	0	0	1	0	0	1	1	2	4	3	1	5
1	0	0	0	0	0	39	0	0	0	1	0	1	0	0	1	1	2	3	4	1	5
1	0	0	0	0	0	54	1	0	0	0	0	0	1	0	0	1	3	4	2	1	5
1	0	0	0	0	0	57	1	0	0	0	0	1	0	0	0	1	2	3	3	1	5
1	0	0	0	0	0	58	1	0	0	0	0	0	1	0	0	2	1	5	5	1	5
1	0	0	0	0	0	64	0	1	0	0	0	1	0	0	1	2	2	2	2	2	2
1	0	0	0	0	0	57	1	0	0	0	0	1	0	0	0	1	2	4	3	1	5
1	0	0	0	0	0	51	1	0	0	0	0	0	1	0	0	1	3	4	4	1	5
1	0	0	0	0	0	71	0	0	1	0	0	1	0	0	0	3	1	4	4	1	5
1	0	0	0	0	0	52	1	0	0	0	0	0	1	0	0	1	1	4	3	1	5
1	0	0	0	0	0	55	1	0	0	0	0	0	1	0	0	1	2	3	3	1	5
1	0	0	0	0	0	52	1	0	0	0	0	1	0	0	0	1	3	4	4	1	5
1	0	0	0	0	0	58	1	0	0	0	0	1	0	0	0	1	4	4	4	1	5
1	0	0	0	0	0	51	1	0	0	0	0	0	1	0	0	1	2	3	3	1	5
1	0	0	0	0	0	63	0	1	0	0	0	1	0	0	1	2	2	5	4	1	5
1	0	0	0	0	0	53	1	0	0	0	0	0	1	0	0	1	1	3	3	1	5
1	0	0	0	0	0	55	1	0	0	0	0	1	0	0	1	1	1	3	2	1	5
1	0	0	0	0	0	58	1	0	0	0	0	1	0	0	0	1	1	4	4	1	5
1	0	0	0	0	0	54	1	0	0	0	0	0	1	0	0	1	2	4	4	1	5
1	0	0	0	0	0	52	1	0	0	0	0	0	1	0	0	1	1	3	4	1	4
1	0	0	0	0	0	64	0	1	0	0	0	0	1	0	0	1	2	3	4	1	4
1	0	0	0	0	0	73	0	0	1	0	0	1	0	0	0	1	1	4	1	1	5
1	0	0	0	0	0	42	0	0	0	1	0	0	1	0	0	1	1	2	3	1	5
1	0	0	0	0	0	42	0	0	0	1	0	0	0	1	0	1	1	4	4	1	5
1	0	0	0	0	0	52	1	0	0	0	0	1	0	0	0	1	3	3	2	1	5
1	0	0	0	0	0	65	0	1	0	0	0	1	0	0	0	4	2	3	3	1	5
1	0	0	0	0	0	41	0	0	0	1	0	0	1	0	0	1	1	1	1	1	1
1	0	0	0	0	0	51	1	0	0	0	0	0	1	0	0	1	1	2	4	1	5
1	0	0	0	0	0	57	1	0	0	0	0	1	0	0	0	1	1	4	4	1	5
1	0	0	0	0	0	59	1	0	0	0	0	1	0	0	1	1	2	4	3	1	5
1	0	0	0	0	0	52	1	0	0	0	0	1	0	0	0	1	3	3	4	1	5
1	0	0	0	0	0	69	0	1	0	0	0	0	1	0	0	1	2	3	3	1	1
1	0	0	0	0	0	58	1	0	0	0	0	1	0	0	0	1	1	4	4	1	5
1	0	0	0	0	0	58	1	0	0	0	0	1	0	0	0	3	3	3	4	1	5
1	0	0	0	0	0	59	1	0	0	0	0	1	0	0	0	1	3	4	4	1	5
1	0	0	0	0	0	59	1	0	0	0	0	1	0	0	1	1	1	4	3	1	5
1	0	0	0	0	0	60	0	1	0	0	0	1	0	0	0	1	1	5	3	2	5
1	0	0	0	0	0	55	1	0	0	0	0	1	0	0	0	1	4	4	5	1	5
1	0	0	0	0	0	61	0	1	0	0	0	1	0	0	0	1	1	4	2	1	5
1	0	0	0	0	0	78	0	0	1	0	0	1	0	0	0	3	3	4	4	1	5
1	0	0	0	0	0	44	0	0	0	1	0	1	0	0	1	1	1	3	4	1	5
1	0	0	0	0	0	71	0	0	1	0	0	1	0	0	0	1	4	3	3	1	3
1	0	0	0	0	0	51	1	0	0	0	0	0	1	0	0	1	2	5	4	1	5
1	0	0	0	0	0	51	1	0	0	0	0	1	0	0	0	1	2	3	4	1	5
1	0	0	0	0	0	51	1	0	0	0	0	0	1	0	0	1	1	5	3	1	5
1	0	0	0	0	0	51	1	0	0	0	0	0	1	0	0	1	1	4	1	1	5
1	0	0	0	0	0	51	1	0	0	0	0	1	0	0	1	1	1	2	2	1	4
1	0	0	0	0	0	52	1	0	0	0	0	0	1	0	0	1	1	4	4	2	5
1	0	0	0	0	0	50	1	0	0	0	0	1	0	0	1	1	1	5	1	1	5
1	0	0	0	0	0	64	0	1	0	0	0	0	1	0	0	1	1	3	5	1	5
1	0	0	0	0	0	35	0	0	0	1	0	0	1	0	0	1	1	3	4	1	5
1	0	0	0	0	0	34	0	0	0	1	0	0	0	1	0	1	1	1	3	1	4
1	0	0	0	0	0	58	1	0	0	0	0	0	1	0	0	2	1	2	3	1	5
1	0	0	0	0	0	60	0	1	0	0	0	0	1	0	0	1	2	3	3	1	5
1	0	0	0	0	0	52	1	0	0	0	0	0	1	0	0	1	2	5	5	1	5
1	0	0	0	0	0	50	1	0	0	0	0	1	0	0	1	1	1	4	1	1	5
1	0	0	0	0	0	61	0	1	0	0	0	1	0	0	0	1	1	3	4	1	1
1	0	0	0	0	0	69	0	1	0	0	0	1	0	0	0	1	1	5	4	1	5
1	0	0	0	0	0	50	1	0	0	0	0	1	0	0	1	1	1	4	4	1	5
1	0	0	0	0	0	69	0	1	0	0	0	1	0	0	1	1	2	4	5	1	5
1	0	0	0	0	0	54	1	0	0	0	0	1	0	0	0	1	1	3	4	1	5
1	0	0	0	0	0	55	1	0	0	0	0	0	1	0	0	1	1	4	4	1	5
1	0	0	0	0	0	69	0	1	0	0	0	1	0	0	0	1	2	4	2	1	4
1	0	0	0	0	0	57	1	0	0	0	0	0	0	1	0	1	2	3	3	1	4
1	0	0	0	0	0	55	1	0	0	0	0	1	0	0	1	1	1	4	2	1	5
1	0	0	0	0	0	71	0	0	1	0	0	1	0	0	0	4	1	4	5	1	5
1	0	0	0	0	0	37	0	0	0	1	0	1	0	0	1	1	2	3	3	1	5
1	0	0	0	0	0	69	0	1	0	0	0	1	0	0	0	2	3	4	4	1	5
1	0	0	0	0	0	68	0	1	0	0	0	1	0	0	0	3	1	4	4	1	5
1	0	0	0	0	0	69	0	1	0	0	0	1	0	0	1	1	1	5	4	1	5
1	0	0	0	0	0	77	0	0	1	0	0	1	0	0	0	1	1	1	1	1	4
1	0	0	0	0	0	65	0	1	0	0	0	0	1	0	0	1	1	2	4	1	4
1	0	0	0	0	0	65	0	1	0	0	0	0	1	0	1	1	1	2	3	1	5
1	0	0	0	0	0	56	1	0	0	0	0	0	1	0	0	1	1	4	4	1	3
1	0	0	0	0	0	56	1	0	0	0	0	0	1	0	1	1	1	4	4	1	3
1	0	0	0	0	0	55	1	0	0	0	0	0	1	0	1	2	3	5	4	1	5
1	0	0	0	0	0	56	1	0	0	0	0	0	1	0	0	1	3	5	4	1	5
1	0	0	0	0	0	50	1	0	0	0	0	0	1	0	0	2	1	4	5	1	5
1	0	0	0	0	0	50	1	0	0	0	0	0	1	0	1	1	1	4	5	1	5
1	0	0	0	0	0	52	1	0	0	0	0	1	0	0	1	4	1	2	3	1	5
1	0	0	0	0	0	55	1	0	0	0	0	0	1	0	0	2	1	3	4	1	5
1	0	0	0	0	0	54	1	0	0	0	0	0	1	0	1	3	1	3	4	1	5
1	0	0	0	0	0	74	0	0	1	0	0	0	1	0	0	1	2	2	2	1	4
1	0	0	0	0	0	70	0	0	1	0	0	0	0	1	0	2	1	2	3	1	4
1	0	0	0	0	0	65	0	1	0	0	0	1	0	0	1	1	2	2	3	1	4
1	0	0	0	0	0	65	0	1	0	0	0	0	1	0	0	1	2	2	3	1	4
1	0	0	0	0	0	78	0	0	1	0	0	1	0	0	0	1	1	3	4	1	4
1	0	0	0	0	0	76	0	0	1	0	0	1	0	0	1	2	1	3	4	1	4
1	0	0	0	0	0	52	1	0	0	0	0	0	1	0	0	1	2	3	3	2	3
1	0	0	0	0	0	70	0	0	1	0	0	1	0	0	0	1	1	3	3	1	5
1	0	0	0	0	0	67	0	1	0	0	0	1	0	0	1	1	1	3	3	1	5
1	0	0	0	0	0	73	0	0	1	0	0	1	0	0	1	3	1	2	4	1	5
1	0	0	0	0	0	63	0	1	0	0	0	1	0	0	1	3	1	4	5	1	5
1	0	0	0	0	0	51	1	0	0	0	0	0	1	0	1	1	2	4	4	1	5
1	0	0	0	0	0	41	0	0	0	1	0	1	0	0	1	1	2	3	2	1	5
1	0	0	0	0	0	39	0	0	0	1	0	0	1	0	1	2	3	3	3	1	3
1	0	0	0	0	0	53	1	0	0	0	0	0	1	0	0	2	2	4	5	1	5
1	0	0	0	0	0	74	0	0	1	0	0	1	0	0	1	1	2	2	3	1	4
1	0	0	0	0	0	62	0	1	0	0	0	1	0	0	0	1	1	2	4	2	5
1	0	0	0	0	0	57	1	0	0	0	0	0	0	1	0	1	2	2	2	1	4
1	0	0	0	0	0	52	1	0	0	0	0	0	1	0	1	1	2	2	3	1	1
1	0	0	0	0	0	56	1	0	0	0	0	0	1	0	0	1	2	2	2	1	3
1	0	0	0	0	0	58	1	0	0	0	0	1	0	0	1	2	2	3	2	2	4
1	0	0	0	0	0	81	0	0	0	0	1	1	0	0	0	2	1	2	3	1	5
1	0	0	0	0	0	65	0	1	0	0	0	1	0	0	1	2	2	2	3	1	3
1	0	0	0	0	0	62	0	1	0	0	0	1	0	0	0	1	1	3	2	1	4
1	0	0	0	0	0	62	0	1	0	0	0	0	1	0	1	2	1	3	4	1	4
1	0	0	0	0	0	58	1	0	0	0	0	1	0	0	1	1	1	3	3	1	4
1	0	0	0	0	0	59	1	0	0	0	0	0	1	0	0	1	3	3	4	2	4
1	0	0	0	0	0	50	1	0	0	0	0	0	1	0	0	1	2	4	5	1	3
1	0	0	0	0	0	51	1	0	0	0	0	0	0	1	0	1	3	3	4	1	5
1	0	0	0	0	0	64	0	1	0	0	0	0	1	0	1	4	3	3	3	1	5
1	0	0	0	0	0	68	0	1	0	0	0	0	1	0	0	2	3	3	3	1	5
1	0	0	0	0	0	75	0	0	1	0	0	1	0	0	0	2	2	3	2	2	2
1	0	0	0	0	0	65	0	1	0	0	0	1	0	0	1	2	1	3	4	1	4
1	0	0	0	0	0	50	1	0	0	0	0	0	1	0	0	2	2	3	2	2	2
1	0	0	0	0	0	44	0	0	0	1	0	0	1	0	0	1	1	4	5	1	5
1	0	0	0	0	0	74	0	0	1	0	0	1	0	0	1	2	1	2	2	1	4
1	0	0	0	0	0	81	0	0	0	0	1	1	0	0	0	1	2	2	3	1	4
1	0	0	0	0	0	65	0	1	0	0	0	1	0	0	0	1	2	2	2	1	3
1	0	0	0	0	0	57	1	0	0	0	0	0	1	0	1	1	2	2	2	1	3
1	0	0	0	0	0	75	0	0	1	0	0	0	1	0	0	1	1	2	2	2	3
1	0	0	0	0	0	50	1	0	0	0	0	1	0	0	1	2	2	4	4	1	4
1	0	0	0	0	0	76	0	0	1	0	0	0	1	0	0	1	1	2	2	1	4
1	0	0	0	0	0	55	1	0	0	0	0	0	1	0	0	1	2	3	4	1	5
1	0	0	0	0	0	53	1	0	0	0	0	0	1	0	0	1	2	2	3	1	4
1	0	0	0	0	0	67	0	1	0	0	0	1	0	0	0	1	2	2	2	1	3
1	0	0	0	0	0	67	0	1	0	0	0	0	1	0	1	2	2	2	2	1	3
1	0	0	0	0	0	45	0	0	0	1	0	0	0	1	1	1	1	1	4	1	5
1	0	0	0	0	0	43	0	0	0	1	0	0	1	0	1	1	2	3	4	1	5
1	0	0	0	0	0	26	0	0	0	1	0	0	1	0	0	1	1	3	4	1	5
1	0	0	0	0	0	57	1	0	0	0	0	0	1	0	0	2	1	3	3	2	5
1	0	0	0	0	0	54	1	0	0	0	0	1	0	0	1	1	1	3	3	2	5
1	0	0	0	0	0	63	0	1	0	0	0	0	1	0	0	2	2	3	3	2	5
1	0	0	0	0	0	72	0	0	1	0	0	1	0	0	0	1	1	3	3	1	3
1	0	0	0	0	0	72	0	0	1	0	0	1	0	0	1	2	1	2	2	1	4
1	0	0	0	0	0	68	0	1	0	0	0	1	0	0	0	1	2	4	3	1	5
1	0	0	0	0	0	45	0	0	0	1	0	0	1	0	0	1	1	3	4	1	5
1	0	0	0	0	0	32	0	0	0	1	0	0	1	0	1	1	1	3	4	1	5
1	0	0	0	0	0	50	1	0	0	0	0	0	1	0	1	2	1	2	2	1	4
1	0	0	0	0	0	58	1	0	0	0	0	1	0	0	0	2	1	2	2	1	4
1	0	0	0	0	0	58	1	0	0	0	0	1	0	0	1	2	1	2	2	1	4
1	0	0	0	0	0	57	1	0	0	0	0	0	1	0	0	2	1	3	3	1	4
1	0	0	0	0	0	55	1	0	0	0	0	0	1	0	1	2	2	4	4	1	5
1	0	0	0	0	0	62	0	1	0	0	0	0	1	0	0	1	1	4	5	1	5
1	0	0	0	0	0	57	1	0	0	0	0	0	1	0	1	1	1	4	5	1	3
1	0	0	0	0	0	50	1	0	0	0	0	0	1	0	0	1	1	4	3	2	4
1	0	0	0	0	0	66	0	1	0	0	0	1	0	0	1	2	1	3	3	1	4
1	0	0	0	0	0	50	1	0	0	0	0	0	1	0	0	2	1	3	4	1	5
1	0	0	0	0	0	68	0	1	0	0	0	0	1	0	0	2	1	2	3	1	4
1	0	0	0	0	0	39	0	0	0	1	0	0	1	0	1	1	1	5	4	1	5
1	0	0	0	0	0	41	0	0	0	1	0	0	1	0	1	1	1	1	1	1	4
1	0	0	0	0	0	45	0	0	0	1	0	0	1	0	0	1	2	2	2	1	5
1	0	0	0	0	0	44	0	0	0	1	0	0	1	0	1	1	1	3	3	1	4
1	0	0	0	0	0	66	0	1	0	0	0	1	0	0	0	2	3	2	3	1	5
1	0	0	0	0	0	58	1	0	0	0	0	0	1	0	0	3	2	2	3	1	5
1	0	0	0	0	0	73	0	0	1	0	0	1	0	0	0	2	2	3	3	1	5
1	0	0	0	0	0	66	0	1	0	0	0	1	0	0	1	2	2	3	3	1	5
1	0	0	0	0	0	58	1	0	0	0	0	0	1	0	0	1	1	2	2	2	5
1	0	0	0	0	0	56	1	0	0	0	0	0	1	0	1	1	1	2	2	2	5
1	0	0	0	0	0	53	1	0	0	0	0	1	0	0	0	1	1	3	4	1	4
1	0	0	0	0	0	50	1	0	0	0	0	0	1	0	1	1	1	3	4	1	4
1	0	0	0	0	0	73	0	0	1	0	0	1	0	0	0	1	2	3	4	1	5
1	0	0	0	0	0	44	0	0	0	1	0	0	1	0	1	2	1	4	3	1	5
1	0	0	0	0	0	44	0	0	0	1	0	0	1	0	0	2	2	4	4	1	5
1	0	0	0	0	0	77	0	0	1	0	0	1	0	0	0	1	1	2	3	1	5
1	0	0	0	0	0	70	0	0	1	0	0	1	0	0	1	2	2	4	4	1	5
1	0	0	0	0	0	64	0	1	0	0	0	1	0	0	0	2	3	4	5	1	5
1	0	0	0	0	0	66	0	1	0	0	0	1	0	0	1	3	3	4	5	1	5
1	0	0	0	0	0	66	0	1	0	0	0	1	0	0	0	2	1	5	4	1	5
1	0	0	0	0	0	74	0	0	1	0	0	1	0	0	1	1	1	4	3	1	4
1	0	0	0	0	0	63	0	1	0	0	0	1	0	0	0	1	2	2	3	1	4
1	0	0	0	0	0	45	0	0	0	1	0	0	1	0	0	1	1	5	5	1	5
1	0	0	0	0	0	69	0	1	0	0	0	1	0	0	0	2	1	3	3	1	5
1	0	0	0	0	0	66	0	1	0	0	0	0	1	0	1	2	1	3	4	1	4
1	0	0	0	0	0	64	0	1	0	0	0	0	1	0	1	1	2	2	3	2	3
1	0	0	0	0	0	70	0	0	1	0	0	1	0	0	1	2	2	2	2	1	3
1	0	0	0	0	0	77	0	0	1	0	0	0	0	1	0	1	1	3	3	1	4
1	0	0	0	0	0	50	1	0	0	0	0	0	1	0	1	1	1	2	3	1	4
1	0	0	0	0	0	50	1	0	0	0	0	0	1	0	0	2	1	3	3	1	5
1	0	0	0	0	0	68	0	1	0	0	0	1	0	0	0	2	1	2	3	1	4
1	0	0	0	0	0	50	1	0	0	0	0	0	1	0	0	1	2	2	3	1	4
1	0	0	0	0	0	61	0	1	0	0	0	1	0	0	1	2	1	4	4	1	5
1	0	0	0	0	0	59	1	0	0	0	0	0	1	0	0	1	1	4	4	1	5
1	0	0	0	0	0	59	1	0	0	0	0	0	1	0	1	2	2	2	3	1	5
1	0	0	0	0	0	67	0	1	0	0	0	1	0	0	0	2	1	4	4	1	5
1	0	0	0	0	0	64	0	1	0	0	0	1	0	0	1	2	1	1	1	1	3
1	0	0	0	0	0	50	1	0	0	0	0	0	1	0	0	1	2	2	4	1	5
1	0	0	0	0	0	64	0	1	0	0	0	0	1	0	0	2	2	4	3	1	5
1	0	0	0	0	0	57	1	0	0	0	0	0	1	0	1	2	1	3	2	1	5
1	0	0	0	0	0	53	1	0	0	0	0	0	1	0	0	2	1	4	4	1	5
1	0	0	0	0	0	54	1	0	0	0	0	0	1	0	1	1	1	4	4	1	5
1	0	0	0	0	0	73	0	0	1	0	0	1	0	0	0	2	2	4	4	1	5
1	0	0	0	0	0	70	0	0	1	0	0	1	0	0	1	2	2	4	4	1	5
1	0	0	0	0	0	47	0	0	0	1	0	0	1	0	1	1	1	2	3	1	5
1	0	0	0	0	0	43	0	0	0	1	0	0	1	0	0	1	1	4	4	1	5
1	0	0	0	0	0	25	0	0	0	1	0	0	1	0	0	1	2	2	3	1	5
1	0	0	0	0	0	58	1	0	0	0	0	0	1	0	0	2	2	4	4	1	5
1	0	0	0	0	0	58	1	0	0	0	0	0	1	0	1	2	2	3	4	1	5
1	0	0	0	0	0	76	0	0	1	0	0	1	0	0	0	1	2	4	3	1	4
1	0	0	0	0	0	75	0	0	1	0	0	1	0	0	1	1	1	3	2	1	2
1	0	0	0	0	0	77	0	0	1	0	0	0	1	0	0	1	3	4	4	1	5
1	0	0	0	0	0	68	0	1	0	0	0	1	0	0	1	4	1	4	3	1	5
1	0	0	0	0	0	52	1	0	0	0	0	0	1	0	1	1	1	2	2	1	5
1	0	0	0	0	0	72	0	0	1	0	0	1	0	0	0	2	1	4	4	1	5
1	0	0	0	0	0	72	0	0	1	0	0	1	0	0	1	4	1	4	4	1	5
1	0	0	0	0	0	42	0	0	0	1	0	0	1	0	0	1	1	3	3	1	5
1	0	0	0	0	0	39	0	0	0	1	0	0	1	0	0	1	1	4	3	1	4
1	0	0	0	0	0	49	0	0	0	1	0	0	1	0	0	1	2	3	3	2	5
1	0	0	0	0	0	40	0	0	0	1	0	0	1	0	0	1	2	3	3	1	4
1	0	0	0	0	0	75	0	0	1	0	0	0	1	0	0	1	1	4	4	1	5
1	0	0	0	0	0	68	0	1	0	0	0	1	0	0	1	1	1	4	4	1	5
1	0	0	0	0	0	67	0	1	0	0	0	0	0	1	0	1	1	4	4	1	4
1	0	0	0	0	0	72	0	0	1	0	0	0	1	0	0	3	1	4	4	1	4
1	0	0	0	0	0	61	0	1	0	0	0	0	1	0	0	2	1	1	1	1	1
1	0	0	0	0	0	51	1	0	0	0	0	0	1	0	1	2	3	3	2	1	1
1	0	0	0	0	0	54	1	0	0	0	0	0	1	0	0	1	2	2	3	1	5
1	0	0	0	0	0	54	1	0	0	0	0	0	1	0	1	1	2	1	2	1	5
1	0	0	0	0	0	57	1	0	0	0	0	0	1	0	0	2	2	2	2	1	3
1	0	0	0	0	0	54	1	0	0	0	0	0	1	0	1	3	2	4	2	1	5
1	0	0	0	0	0	54	1	0	0	0	0	0	1	0	0	2	1	4	3	1	5
1	0	0	0	0	0	77	0	0	1	0	0	1	0	0	0	1	1	4	3	1	5
1	0	0	0	0	0	75	0	0	1	0	0	0	1	0	0	2	2	3	3	1	5
1	0	0	0	0	0	70	0	0	1	0	0	0	1	0	0	2	1	2	4	1	4
1	0	0	0	0	0	67	0	1	0	0	0	0	1	0	1	2	1	3	2	1	4
1	0	0	0	0	0	39	0	0	0	1	0	0	1	0	1	1	2	4	5	1	4
1	0	0	0	0	0	39	0	0	0	1	0	0	1	0	0	1	1	4	4	1	5
1	0	0	0	0	0	45	0	0	0	1	0	0	1	0	1	1	1	4	4	1	5
1	0	0	0	0	0	50	1	0	0	0	0	0	1	0	0	1	2	2	2	1	3
1	0	0	0	0	0	58	1	0	0	0	0	0	1	0	1	1	1	4	3	1	5
1	0	0	0	0	0	70	0	0	1	0	0	0	1	0	0	2	2	4	3	1	5
1	0	0	0	0	0	52	1	0	0	0	0	0	1	0	0	1	1	3	3	1	5
1	0	0	0	0	0	70	0	0	1	0	0	1	0	0	0	1	1	3	4	1	4
1	0	0	0	0	0	56	1	0	0	0	0	1	0	0	1	3	1	2	4	1	4
1	0	0	0	0	0	63	0	1	0	0	0	1	0	0	0	3	1	4	4	1	4
1	0	0	0	0	0	56	1	0	0	0	0	0	1	0	0	2	2	3	4	1	5
1	0	0	0	0	0	74	0	0	1	0	0	1	0	0	0	2	2	2	3	2	5
1	0	0	0	0	0	70	0	0	1	0	0	1	0	0	1	2	2	3	2	2	5
1	0	0	0	0	0	53	1	0	0	0	0	0	1	0	0	1	2	2	2	1	4
1	0	0	0	0	0	50	1	0	0	0	0	0	1	0	1	3	2	3	3	1	4
1	0	0	0	0	0	44	0	0	0	1	0	0	1	0	0	1	1	2	2	1	5
1	0	0	0	0	0	34	0	0	0	1	0	0	1	0	1	1	2	1	3	1	1
1	0	0	0	0	0	50	1	0	0	0	0	0	1	0	1	3	2	4	4	2	5
1	0	0	0	0	0	63	0	1	0	0	0	1	0	0	1	2	1	3	2	1	5
1	0	0	0	0	0	64	0	1	0	0	0	0	1	0	1	2	2	4	3	1	5
1	0	0	0	0	0	70	0	0	1	0	0	0	1	0	0	2	2	4	3	1	5
1	0	0	0	0	0	61	0	1	0	0	0	0	1	0	1	2	1	2	4	1	4
1	0	0	0	0	0	65	0	1	0	0	0	1	0	0	0	2	2	3	4	1	5
1	0	0	0	0	0	76	0	0	1	0	0	1	0	0	0	1	3	4	4	1	5
1	0	0	0	0	0	72	0	0	1	0	0	1	0	0	1	1	2	4	3	1	5
1	0	0	0	0	0	37	0	0	0	1	0	0	1	0	1	2	3	4	4	1	5
1	0	0	0	0	0	28	0	0	0	1	0	0	0	1	0	2	1	3	3	1	4
1	0	0	0	0	0	45	0	0	0	1	0	0	1	0	1	2	2	4	4	1	5
1	0	0	0	0	0	59	1	0	0	0	0	1	0	0	0	1	1	4	5	1	5
1	0	0	0	0	0	59	1	0	0	0	0	1	0	0	0	1	1	4	4	1	5
1	0	0	0	0	0	69	0	1	0	0	0	1	0	0	0	1	1	4	4	1	5
1	0	0	0	0	0	76	0	0	1	0	0	1	0	0	0	1	1	2	2	1	3
1	0	0	0	0	0	58	1	0	0	0	0	0	1	0	0	1	1	3	2	1	5
1	0	0	0	0	0	56	1	0	0	0	0	1	0	0	1	1	2	2	3	3	4
1	0	0	0	0	0	70	0	0	1	0	0	1	0	0	0	1	1	3	4	1	5
1	0	0	0	0	0	68	0	1	0	0	0	1	0	0	1	1	1	3	4	1	5
1	0	0	0	0	0	57	1	0	0	0	0	1	0	0	0	1	1	3	4	1	5
1	0	0	0	0	0	52	1	0	0	0	0	1	0	0	1	1	1	2	2	1	4
1	0	0	0	0	0	64	0	1	0	0	0	1	0	0	0	2	2	4	3	1	4
1	0	0	0	0	0	58	1	0	0	0	0	1	0	0	1	1	3	4	4	1	5
1	0	0	0	0	0	59	1	0	0	0	0	0	1	0	0	1	4	3	3	1	4
1	0	0	0	0	0	53	1	0	0	0	0	0	1	0	0	1	1	4	5	1	5
1	0	0	0	0	0	50	1	0	0	0	0	1	0	0	1	1	1	3	4	1	5
1	0	0	0	0	0	70	0	0	1	0	0	1	0	0	0	2	3	4	3	1	5
1	0	0	0	0	0	51	1	0	0	0	0	0	1	0	0	1	4	3	3	1	5
1	0	0	0	0	0	53	1	0	0	0	0	1	0	0	0	1	2	4	4	1	5
1	0	0	0	0	0	52	1	0	0	0	0	1	0	0	0	1	1	3	4	1	5
1	0	0	0	0	0	51	1	0	0	0	0	0	1	0	1	1	1	3	4	1	5
1	0	0	0	0	0	68	0	1	0	0	0	0	1	0	0	2	3	1	2	1	4
1	0	0	0	0	0	65	0	1	0	0	0	0	1	0	1	1	2	1	2	1	5
1	0	0	0	0	0	43	0	0	0	1	0	1	0	0	0	2	2	3	4	4	5
1	0	0	0	0	0	48	0	0	0	1	0	0	1	0	0	1	3	4	3	3	3
1	0	0	0	0	0	69	0	1	0	0	0	1	0	0	0	1	1	2	2	1	4
1	0	0	0	0	0	62	0	1	0	0	0	1	0	0	0	1	3	4	4	1	5
1	0	0	0	0	0	58	1	0	0	0	0	1	0	0	1	1	3	4	4	1	5
1	0	0	0	0	0	62	0	1	0	0	0	1	0	0	0	1	1	2	3	1	4
1	0	0	0	0	0	54	1	0	0	0	0	0	1	0	0	1	1	1	2	1	4
1	0	0	0	0	0	52	1	0	0	0	0	0	1	0	0	1	2	4	4	1	5
1	0	0	0	0	0	52	1	0	0	0	0	0	1	0	0	1	1	4	5	1	5
1	0	0	0	0	0	50	1	0	0	0	0	0	1	0	0	1	2	2	3	1	5
1	0	0	0	0	0	53	1	0	0	0	0	1	0	0	0	2	3	3	3	2	4
1	0	0	0	0	0	44	0	0	0	1	0	1	0	0	0	1	1	4	4	2	5
1	0	0	0	0	0	41	0	0	0	1	0	0	1	0	0	1	1	1	2	1	2
1	0	0	0	0	0	61	0	1	0	0	0	1	0	0	0	1	2	3	1	1	5
1	0	0	0	0	0	55	1	0	0	0	0	1	0	0	1	1	1	3	2	1	5
1	0	0	0	0	0	53	1	0	0	0	0	1	0	0	0	1	1	2	3	1	3
1	0	0	0	0	0	53	1	0	0	0	0	0	1	0	0	1	2	2	2	3	4
1	0	0	0	0	0	52	1	0	0	0	0	1	0	0	1	1	2	2	2	1	2
1	0	0	0	0	0	53	1	0	0	0	0	0	1	0	0	1	2	4	5	1	5
1	0	0	0	0	0	59	1	0	0	0	0	1	0	0	0	1	2	4	5	3	5
1	0	0	0	0	0	58	1	0	0	0	0	1	0	0	1	1	1	4	3	1	4
1	0	0	0	0	0	65	0	1	0	0	0	1	0	0	0	1	2	1	2	2	2
1	0	0	0	0	0	68	0	1	0	0	0	1	0	0	0	1	1	4	5	4	5
1	0	0	0	0	0	64	0	1	0	0	0	1	0	0	0	1	1	3	4	1	5
1	0	0	0	0	0	62	0	1	0	0	0	1	0	0	1	1	1	3	3	1	5
1	0	0	0	0	0	52	1	0	0	0	0	1	0	0	0	1	2	4	5	1	4
1	0	0	0	0	0	50	1	0	0	0	0	1	0	0	1	1	2	5	4	2	4
1	0	0	0	0	0	50	1	0	0	0	0	1	0	0	0	1	1	2	3	1	4
1	0	0	0	0	0	51	1	0	0	0	0	0	1	0	0	1	1	3	3	3	4
1	0	0	0	0	0	61	0	1	0	0	0	1	0	0	0	1	2	2	3	1	3
1	0	0	0	0	0	56	1	0	0	0	0	1	0	0	1	1	2	3	4	1	4
1	0	0	0	0	0	33	0	0	0	1	0	0	1	0	1	1	3	4	5	1	5
1	0	0	0	0	0	32	0	0	0	1	0	0	1	0	0	1	1	2	3	1	4
1	0	0	0	0	0	46	0	0	0	1	0	0	1	0	0	1	2	4	4	1	5
1	0	0	0	0	0	39	0	0	0	1	0	0	1	0	1	1	2	4	4	1	5
1	0	0	0	0	0	52	1	0	0	0	0	1	0	0	0	1	2	3	2	1	4
1	0	0	0	0	0	50	1	0	0	0	0	0	1	0	0	1	3	4	4	1	5
1	0	0	0	0	0	56	1	0	0	0	0	1	0	0	0	1	1	1	2	1	5
1	0	0	0	0	0	54	1	0	0	0	0	1	0	0	1	1	1	1	2	1	5
1	0	0	0	0	0	56	1	0	0	0	0	0	1	0	0	1	2	4	3	1	5
1	0	0	0	0	0	61	0	1	0	0	0	0	1	0	0	1	2	4	3	1	4
1	0	0	0	0	0	54	1	0	0	0	0	0	1	0	0	1	1	3	3	1	5
1	0	0	0	0	0	55	1	0	0	0	0	0	1	0	0	1	3	4	4	1	5
1	0	0	0	0	0	58	1	0	0	0	0	1	0	0	0	1	1	3	3	1	5
1	0	0	0	0	0	50	1	0	0	0	0	0	1	0	1	1	1	4	4	1	5
1	0	0	0	0	0	64	0	1	0	0	0	1	0	0	0	1	1	3	4	1	4
1	0	0	0	0	0	62	0	1	0	0	0	0	1	0	1	1	1	1	1	1	1
1	0	0	0	0	0	60	0	1	0	0	0	0	1	0	1	1	1	1	1	1	1
1	0	0	0	0	0	61	0	1	0	0	0	0	1	0	0	1	1	3	3	1	5
1	0	0	0	0	0	44	0	0	0	1	0	0	1	0	1	1	1	4	3	1	5
1	0	0	0	0	0	47	0	0	0	1	0	0	1	0	1	1	2	4	4	1	5
1	0	0	0	0	0	43	0	0	0	1	0	1	0	0	1	1	4	4	4	1	5
1	0	0	0	0	0	58	1	0	0	0	0	1	0	0	0	1	1	2	2	1	5
1	0	0	0	0	0	74	0	0	1	0	0	0	1	0	0	2	2	3	2	2	5
1	0	0	0	0	0	68	0	1	0	0	0	0	1	0	1	1	2	3	2	2	4
1	0	0	0	0	0	51	1	0	0	0	0	1	0	0	0	3	1	3	3	1	5
1	0	0	0	0	0	60	0	1	0	0	0	1	0	0	0	1	1	3	3	1	5
1	0	0	0	0	0	62	0	1	0	0	0	1	0	0	1	3	1	4	4	1	5
1	0	0	0	0	0	55	1	0	0	0	0	0	1	0	0	1	1	2	2	1	5
1	0	0	0	0	0	52	1	0	0	0	0	0	1	0	1	1	1	5	4	1	5
1	0	0	0	0	0	54	1	0	0	0	0	0	1	0	0	1	3	5	4	1	5
1	0	0	0	0	0	54	1	0	0	0	0	0	1	0	0	1	1	1	2	1	5
1	0	0	0	0	0	76	0	0	1	0	0	1	0	0	0	1	1	3	4	1	5
1	0	0	0	0	0	60	0	1	0	0	0	1	0	0	0	1	1	2	1	1	5
1	0	0	0	0	0	59	1	0	0	0	0	1	0	0	1	1	1	1	1	1	5
1	0	0	0	0	0	61	0	1	0	0	0	1	0	0	0	3	1	3	4	1	5
1	0	0	0	0	0	54	1	0	0	0	0	0	1	0	0	1	1	4	3	1	4
1	0	0	0	0	0	51	1	0	0	0	0	0	1	0	1	3	1	3	4	1	5
1	0	0	0	0	0	57	1	0	0	0	0	1	0	0	0	1	2	3	3	2	5
1	0	0	0	0	0	33	0	0	0	1	0	0	1	0	1	2	1	4	3	1	5
1	0	0	0	0	0	35	0	0	0	1	0	0	1	0	0	1	1	3	2	1	5
1	0	0	0	0	0	40	0	0	0	1	0	0	1	0	1	1	1	3	4	1	5
1	0	0	0	0	0	57	1	0	0	0	0	1	0	0	0	1	1	3	4	1	5
1	0	0	0	0	0	53	1	0	0	0	0	1	0	0	1	1	1	3	4	1	5
1	0	0	0	0	0	56	1	0	0	0	0	1	0	0	0	1	2	2	3	1	5
1	0	0	0	0	0	52	1	0	0	0	0	0	1	0	1	1	1	3	3	1	5
1	0	0	0	0	0	57	1	0	0	0	0	0	1	0	0	1	3	2	3	1	5
1	0	0	0	0	0	55	1	0	0	0	0	0	1	0	1	1	2	4	4	2	5
1	0	0	0	0	0	51	1	0	0	0	0	0	1	0	0	1	1	3	4	1	5
1	0	0	0	0	0	53	1	0	0	0	0	1	0	0	1	3	3	4	3	2	4
1	0	0	0	0	0	50	1	0	0	0	0	1	0	0	0	1	1	4	4	1	5
1	0	0	0	0	0	31	0	0	0	1	0	0	1	0	0	1	1	2	4	1	4
1	0	0	0	0	0	48	0	0	0	1	0	0	1	0	0	1	3	4	4	1	5
1	0	0	0	0	0	47	0	0	0	1	0	0	1	0	0	1	2	2	3	1	4
1	0	0	0	0	0	54	1	0	0	0	0	0	1	0	0	1	1	3	4	1	5
1	0	0	0	0	0	52	1	0	0	0	0	1	0	0	1	1	1	1	3	1	5
1	0	0	0	0	0	56	1	0	0	0	0	0	1	0	1	1	2	3	2	2	5
1	0	0	0	0	0	63	0	1	0	0	0	0	1	0	0	2	2	4	4	1	5
1	0	0	0	0	0	59	1	0	0	0	0	1	0	0	0	1	1	5	4	1	4
1	0	0	0	0	0	56	1	0	0	0	0	1	0	0	1	1	3	4	3	1	4
1	0	0	0	0	0	55	1	0	0	0	0	0	1	0	0	1	2	5	5	1	5
1	0	0	0	0	0	57	1	0	0	0	0	0	1	0	0	1	1	3	4	1	5
1	0	0	0	0	0	57	1	0	0	0	0	1	0	0	1	1	1	3	3	1	5
1	0	0	0	0	0	45	0	0	0	1	0	0	1	0	1	1	3	4	2	2	5
1	0	0	0	0	0	33	0	0	0	1	0	0	1	0	0	1	1	3	2	1	5
1	0	0	0	0	0	37	0	0	0	1	0	0	1	0	1	1	1	2	2	2	5
1	0	0	0	0	0	58	1	0	0	0	0	1	0	0	0	2	1	5	4	1	5
1	0	0	0	0	0	56	1	0	0	0	0	1	0	0	1	1	1	5	4	1	4
1	0	0	0	0	0	50	1	0	0	0	0	1	0	0	0	1	2	4	4	1	5
1	0	0	0	0	0	58	1	0	0	0	0	1	0	0	1	1	1	4	3	1	5
1	0	0	0	0	0	53	1	0	0	0	0	1	0	0	0	1	1	3	3	1	5
1	0	0	0	0	0	53	1	0	0	0	0	1	0	0	1	1	2	2	2	1	5
1	0	0	0	0	0	60	0	1	0	0	0	1	0	0	0	2	2	3	3	1	4
1	0	0	0	0	0	60	0	1	0	0	0	0	1	0	0	1	1	3	3	1	4
1	0	0	0	0	0	82	0	0	0	0	1	0	1	0	0	2	1	3	3	1	4
1	0	0	0	0	0	56	1	0	0	0	0	1	0	0	1	1	2	4	4	1	5
1	0	0	0	0	0	65	0	1	0	0	0	1	0	0	0	1	1	3	2	1	5
1	0	0	0	0	0	47	0	0	0	1	0	1	0	0	1	1	2	4	3	1	5
1	0	0	0	0	0	40	0	0	0	1	0	1	0	0	1	1	3	5	4	1	5
1	0	0	0	0	0	47	0	0	0	1	0	1	0	0	1	1	2	4	4	1	5
1	0	0	0	0	0	42	0	0	0	1	0	1	0	0	0	1	2	4	3	1	5
1	0	0	0	0	0	44	0	0	0	1	0	1	0	0	0	1	3	2	3	1	5
1	0	0	0	0	0	47	0	0	0	1	0	0	1	0	1	1	3	2	2	4	1
1	0	0	0	0	0	44	0	0	0	1	0	0	1	0	0	1	2	1	2	5	1
1	0	0	0	0	0	57	1	0	0	0	0	0	1	0	0	1	2	3	3	1	5
1	0	0	0	0	0	54	1	0	0	0	0	1	0	0	1	2	2	3	4	1	5
1	0	0	0	0	0	55	1	0	0	0	0	0	1	0	0	1	2	5	5	1	5
1	0	0	0	0	0	52	1	0	0	0	0	0	1	0	1	1	1	4	4	1	5
1	0	0	0	0	0	52	1	0	0	0	0	0	1	0	0	1	1	5	4	1	5
1	0	0	0	0	0	51	1	0	0	0	0	0	1	0	1	1	2	4	3	1	5
1	0	0	0	0	0	50	1	0	0	0	0	0	1	0	0	1	3	5	4	1	5
1	0	0	0	0	0	54	1	0	0	0	0	0	1	0	0	1	2	4	4	1	5
1	0	0	0	0	0	52	1	0	0	0	0	0	1	0	1	1	1	5	4	1	4
1	0	0	0	0	0	50	1	0	0	0	0	0	1	0	0	1	2	5	5	1	5
1	0	0	0	0	0	73	0	0	1	0	0	0	1	0	0	2	2	2	3	1	5
1	0	0	0	0	0	71	0	0	1	0	0	1	0	0	0	1	2	4	3	1	5
1	0	0	0	0	0	63	0	1	0	0	0	1	0	0	1	1	1	3	5	1	5
1	0	0	0	0	0	32	0	0	0	1	0	0	1	0	1	1	2	4	4	1	5
1	0	0	0	0	0	46	0	0	0	1	0	0	0	1	1	1	3	4	2	2	5
1	0	0	0	0	0	51	1	0	0	0	0	1	0	0	1	1	3	3	4	2	5
1	0	0	0	0	0	55	1	0	0	0	0	0	0	1	0	1	4	3	2	3	5
1	0	0	0	0	0	56	1	0	0	0	0	0	0	1	1	1	1	1	2	1	5
1	0	0	0	0	0	56	1	0	0	0	0	0	1	0	0	1	3	3	4	2	5
1	0	0	0	0	0	51	1	0	0	0	0	0	0	1	1	1	3	3	3	3	3
1	0	0	0	0	0	53	1	0	0	0	0	0	0	1	0	1	3	3	3	2	3
1	0	0	0	0	0	50	1	0	0	0	0	0	1	0	0	1	3	3	4	3	4
1	0	0	0	0	0	73	0	0	1	0	0	0	1	0	0	2	3	3	4	2	5
1	0	0	0	0	0	52	1	0	0	0	0	0	1	0	1	1	3	3	4	4	3
1	0	0	0	0	0	52	1	0	0	0	0	0	0	1	0	1	3	3	4	4	4
1	0	0	0	0	0	73	0	0	1	0	0	0	1	0	1	2	1	1	3	1	5
1	0	0	0	0	0	61	0	1	0	0	0	0	1	0	1	1	1	1	3	1	5
1	0	0	0	0	0	20	0	0	0	1	0	0	1	0	1	1	3	4	5	1	5
1	0	0	0	0	0	51	1	0	0	0	0	0	0	1	0	1	1	3	3	1	4
1	0	0	0	0	0	76	0	0	1	0	0	1	0	0	1	2	3	4	3	1	5
1	0	0	0	0	0	73	0	0	1	0	0	0	1	0	0	2	1	4	5	1	5
1	0	0	0	0	0	68	0	1	0	0	0	0	1	0	1	3	3	3	4	1	5
1	0	0	0	0	0	70	0	0	1	0	0	1	0	0	1	1	1	1	2	1	5
1	0	0	0	0	0	71	0	0	1	0	0	1	0	0	1	1	1	3	3	1	4
1	0	0	0	0	0	69	0	1	0	0	0	1	0	0	1	2	1	3	3	1	4
1	0	0	0	0	0	56	1	0	0	0	0	0	1	0	0	1	1	1	3	4	4
1	0	0	0	0	0	56	1	0	0	0	0	0	1	0	1	1	1	1	1	1	5
1	0	0	0	0	0	70	0	0	1	0	0	1	0	0	0	2	1	3	3	1	4
1	0	0	0	0	0	68	0	1	0	0	0	1	0	0	0	2	1	4	3	1	5
1	0	0	0	0	0	69	0	1	0	0	0	1	0	0	1	1	3	5	4	2	5
1	0	0	0	0	0	59	1	0	0	0	0	0	1	0	0	1	2	2	1	1	4
1	0	0	0	0	0	59	1	0	0	0	0	0	1	0	1	1	1	1	1	1	3
1	0	0	0	0	0	63	0	1	0	0	0	0	1	0	1	1	1	3	3	1	4
1	0	0	0	0	0	65	0	1	0	0	0	1	0	0	0	1	1	3	3	1	4
1	0	0	0	0	0	62	0	1	0	0	0	1	0	0	1	2	1	3	3	3	4
1	0	0	0	0	0	60	0	1	0	0	0	0	1	0	0	2	1	3	3	1	4
1	0	0	0	0	0	57	1	0	0	0	0	1	0	0	1	2	1	3	3	1	4
1	0	0	0	0	0	48	0	0	0	1	0	0	1	0	0	1	3	5	3	1	5
1	0	0	0	0	0	58	1	0	0	0	0	0	0	1	0	1	2	4	4	1	5
1	0	0	0	0	0	58	1	0	0	0	0	0	1	0	1	1	2	4	2	1	1
1	0	0	0	0	0	59	1	0	0	0	0	0	1	0	0	1	1	4	5	1	5
1	0	0	0	0	0	55	1	0	0	0	0	0	1	0	1	1	2	3	3	1	5
1	0	0	0	0	0	59	1	0	0	0	0	1	0	0	0	1	1	3	4	1	5
1	0	0	0	0	0	59	1	0	0	0	0	0	1	0	1	2	1	4	5	1	4
1	0	0	0	0	0	58	1	0	0	0	0	0	1	0	0	1	1	2	1	1	5
1	0	0	0	0	0	57	1	0	0	0	0	0	1	0	1	1	1	4	4	1	5
1	0	0	0	0	0	68	0	1	0	0	0	0	1	0	0	1	1	4	1	1	5
1	0	0	0	0	0	66	0	1	0	0	0	0	1	0	1	1	1	3	2	1	5
1	0	0	0	0	0	58	1	0	0	0	0	0	1	0	0	1	1	1	1	1	5
1	0	0	0	0	0	59	1	0	0	0	0	0	1	0	1	1	1	4	4	1	5
1	0	0	0	0	0	60	0	1	0	0	0	0	1	0	0	1	1	4	5	1	5
1	0	0	0	0	0	51	1	0	0	0	0	0	1	0	1	3	2	4	3	1	5
1	0	0	0	0	0	59	1	0	0	0	0	0	1	0	0	1	1	5	5	1	5
1	0	0	0	0	0	59	1	0	0	0	0	0	1	0	1	2	1	4	4	1	5
1	0	0	0	0	0	68	0	1	0	0	0	1	0	0	1	3	2	4	3	1	5
1	0	0	0	0	0	57	1	0	0	0	0	0	1	0	0	1	1	4	5	1	5
1	0	0	0	0	0	58	1	0	0	0	0	0	1	0	1	1	1	4	4	1	4
1	0	0	0	0	0	81	0	0	0	0	1	1	0	0	0	1	1	3	4	1	5
1	0	0	0	0	0	81	0	0	0	0	1	0	1	0	1	1	1	3	5	1	5
1	0	0	0	0	0	60	0	1	0	0	0	0	1	0	0	2	2	2	2	2	2
1	0	0	0	0	0	57	1	0	0	0	0	0	1	0	1	2	2	4	3	3	5
1	0	0	0	0	0	69	0	1	0	0	0	1	0	0	1	1	1	5	3	1	5
1	0	0	0	0	0	52	1	0	0	0	0	0	1	0	0	1	2	4	3	1	5
1	0	0	0	0	0	53	1	0	0	0	0	0	1	0	1	1	2	4	4	1	5
1	0	0	0	0	0	79	0	0	1	0	0	0	1	0	0	2	1	1	3	1	5
1	0	0	0	0	0	57	1	0	0	0	0	0	1	0	1	1	1	4	4	1	5
1	0	0	0	0	0	52	1	0	0	0	0	0	1	0	1	1	1	1	3	1	5
1	0	0	0	0	0	60	0	1	0	0	0	0	1	0	0	1	3	4	4	2	5
1	0	0	0	0	0	60	0	1	0	0	0	1	0	0	1	1	3	4	4	2	5
1	0	0	0	0	0	54	1	0	0	0	0	0	1	0	0	1	2	3	4	3	3
1	0	0	0	0	0	58	1	0	0	0	0	0	1	0	0	2	2	2	3	1	5
1	0	0	0	0	0	60	0	1	0	0	0	0	1	0	1	1	1	1	5	1	5
1	0	0	0	0	0	71	0	0	1	0	0	0	1	0	0	1	1	4	3	1	5
1	0	0	0	0	0	76	0	0	1	0	0	1	0	0	0	4	1	1	2	3	4
1	0	0	0	0	0	69	0	1	0	0	0	0	1	0	0	2	1	4	3	1	5
1	0	0	0	0	0	66	0	1	0	0	0	0	1	0	1	3	1	4	5	1	5
1	0	0	0	0	0	75	0	0	1	0	0	0	1	0	1	3	1	4	3	1	5
1	0	0	0	0	0	68	0	1	0	0	0	0	1	0	1	3	1	5	2	1	5
1	0	0	0	0	0	68	0	1	0	0	0	1	0	0	0	1	4	2	2	2	3
1	0	0	0	0	0	69	0	1	0	0	0	1	0	0	1	2	1	2	3	1	5
1	0	0	0	0	0	68	0	1	0	0	0	1	0	0	1	4	2	2	2	1	4
1	0	0	0	0	0	66	0	1	0	0	0	1	0	0	1	5	1	4	4	1	5
1	0	0	0	0	0	60	0	1	0	0	0	0	1	0	0	3	1	3	3	1	5
1	0	0	0	0	0	60	0	1	0	0	0	0	1	0	1	2	1	3	3	1	5
1	0	0	0	0	0	75	0	0	1	0	0	0	1	0	0	2	4	2	2	1	5
1	0	0	0	0	0	58	1	0	0	0	0	1	0	0	1	1	1	4	3	1	5
1	0	0	0	0	0	50	1	0	0	0	0	0	1	0	0	1	2	3	2	1	5
1	0	0	0	0	0	42	0	0	0	1	0	0	1	0	0	1	2	1	2	1	5
1	0	0	0	0	0	77	0	0	1	0	0	1	0	0	1	1	2	5	5	1	4
1	0	0	0	0	0	72	0	0	1	0	0	1	0	0	1	2	1	4	4	1	5
1	0	0	0	0	0	53	1	0	0	0	0	0	1	0	1	2	2	4	3	1	5
1	0	0	0	0	0	60	0	1	0	0	0	0	1	0	1	2	1	3	3	1	5
1	0	0	0	0	0	40	0	0	0	1	0	0	1	0	1	1	3	5	3	2	5
1	0	0	0	0	0	65	0	1	0	0	0	0	0	1	0	2	2	4	3	1	5
1	0	0	0	0	0	64	0	1	0	0	0	0	0	1	1	2	3	5	5	2	5
1	0	0	0	0	0	66	0	1	0	0	0	0	1	0	1	2	3	5	3	2	5
1	0	0	0	0	0	69	0	1	0	0	0	0	1	0	0	2	1	1	2	1	5
1	0	0	0	0	0	68	0	1	0	0	0	0	1	0	0	2	4	3	2	3	5
1	0	0	0	0	0	62	0	1	0	0	0	0	1	0	1	1	1	1	3	1	5
1	0	0	0	0	0	73	0	0	1	0	0	0	1	0	0	1	3	4	4	1	5
1	0	0	0	0	0	71	0	0	1	0	0	0	1	0	1	3	2	5	5	1	5
1	0	0	0	0	0	59	1	0	0	0	0	0	1	0	0	1	2	3	4	4	5
1	0	0	0	0	0	58	1	0	0	0	0	0	1	0	1	2	2	4	4	1	5
1	0	0	0	0	0	53	1	0	0	0	0	0	1	0	0	2	1	3	3	1	4
1	0	0	0	0	0	57	1	0	0	0	0	0	1	0	1	1	4	5	4	1	5
1	0	0	0	0	0	55	1	0	0	0	0	0	0	1	1	1	3	3	4	3	4
1	0	0	0	0	0	54	1	0	0	0	0	0	1	0	0	1	2	3	4	2	5
1	0	0	0	0	0	25	0	0	0	1	0	0	1	0	1	1	3	3	3	3	3
1	0	0	0	0	0	32	0	0	0	1	0	0	1	0	0	1	2	5	4	1	5
1	0	0	0	0	0	78	0	0	1	0	0	0	1	0	0	1	2	4	3	1	5
1	0	0	0	0	0	63	0	1	0	0	0	0	1	0	1	1	1	5	4	1	4
1	0	0	0	0	0	83	0	0	0	0	1	0	1	0	1	1	2	4	3	3	1
1	0	0	0	0	0	58	1	0	0	0	0	0	1	0	0	1	3	3	4	1	4
1	0	0	0	0	0	57	1	0	0	0	0	0	1	0	1	1	2	5	4	1	5
1	0	0	0	0	0	56	1	0	0	0	0	0	1	0	0	1	3	4	5	2	5
1	0	0	0	0	0	56	1	0	0	0	0	0	1	0	1	1	4	4	5	4	3
1	0	0	0	0	0	82	0	0	0	0	1	0	1	0	0	3	2	4	3	1	5
1	0	0	0	0	0	83	0	0	0	0	1	0	1	0	1	3	2	5	2	2	4
1	0	0	0	0	0	57	1	0	0	0	0	0	1	0	0	1	2	4	2	1	5
1	0	0	0	0	0	75	0	0	1	0	0	1	0	0	1	3	2	4	4	1	5
1	0	0	0	0	0	50	1	0	0	0	0	0	0	1	0	1	1	5	3	1	5
1	0	0	0	0	0	57	1	0	0	0	0	0	1	0	1	2	2	2	2	1	5
1	0	0	0	0	0	89	0	0	0	0	1	0	1	0	1	1	4	4	2	2	3
1	0	0	0	0	0	77	0	0	1	0	0	0	1	0	1	2	1	3	3	1	5
1	0	0	0	0	0	80	0	0	0	0	1	0	1	0	0	1	1	4	3	1	5
1	0	0	0	0	0	71	0	0	1	0	0	0	1	0	1	1	2	1	2	1	5
1	0	0	0	0	0	53	1	0	0	0	0	0	1	0	0	1	1	4	5	1	5
1	0	0	0	0	0	39	0	0	0	1	0	0	0	1	0	1	2	2	3	1	5
1	0	0	0	0	0	48	0	0	0	1	0	0	0	1	0	1	1	3	3	1	3
1	0	0	0	0	0	69	0	1	0	0	0	0	1	0	1	1	1	4	4	1	5
1	0	0	0	0	0	62	0	1	0	0	0	0	1	0	0	3	2	5	4	1	5
1	0	0	0	0	0	63	0	1	0	0	0	0	1	0	1	2	1	4	4	1	5
1	0	0	0	0	0	70	0	0	1	0	0	0	1	0	0	1	2	5	5	1	5
1	0	0	0	0	0	69	0	1	0	0	0	1	0	0	1	2	2	5	5	1	5
1	0	0	0	0	0	75	0	0	1	0	0	0	1	0	0	1	2	4	3	1	5
1	0	0	0	0	0	76	0	0	1	0	0	0	1	0	1	2	3	4	4	5	5
1	0	0	0	0	0	54	1	0	0	0	0	0	0	1	0	1	2	5	5	1	5
1	0	0	0	0	0	53	1	0	0	0	0	0	1	0	1	1	3	5	4	1	5
1	0	0	0	0	0	54	1	0	0	0	0	0	1	0	0	1	2	4	4	1	5
1	0	0	0	0	0	52	1	0	0	0	0	0	1	0	1	1	1	3	3	3	4
1	0	0	0	0	0	67	0	1	0	0	0	0	1	0	0	2	1	3	3	2	5
1	0	0	0	0	0	65	0	1	0	0	0	0	1	0	1	2	1	1	3	2	4
1	0	0	0	0	0	57	1	0	0	0	0	0	1	0	0	1	2	5	4	1	5
1	0	0	0	0	0	57	1	0	0	0	0	0	1	0	1	1	2	3	4	1	5
1	0	0	0	0	0	56	1	0	0	0	0	0	1	0	0	1	1	5	4	3	5
1	0	0	0	0	0	56	1	0	0	0	0	0	1	0	1	1	2	4	3	1	5
1	0	0	0	0	0	73	0	0	1	0	0	0	1	0	1	3	2	4	4	1	5
1	0	0	0	0	0	56	1	0	0	0	0	0	1	0	0	2	4	4	2	3	5
1	0	0	0	0	0	57	1	0	0	0	0	0	1	0	1	1	2	5	3	1	5
1	0	0	0	0	0	51	1	0	0	0	0	0	0	1	1	1	2	4	3	1	5
1	0	0	0	0	0	70	0	0	1	0	0	0	1	0	1	2	1	2	3	1	4
1	0	0	0	0	0	60	0	1	0	0	0	0	1	0	1	1	4	4	3	1	5
1	0	0	0	0	0	44	0	0	0	1	0	0	1	0	0	1	2	1	4	1	5
1	0	0	0	0	0	52	1	0	0	0	0	0	1	0	0	1	2	3	3	2	5
1	0	0	0	0	0	49	0	0	0	1	0	0	1	0	0	1	3	5	3	2	5
1	0	0	0	0	0	55	1	0	0	0	0	0	1	0	0	1	3	5	5	2	5
1	0	0	0	0	0	56	1	0	0	0	0	0	0	1	1	1	3	5	5	2	5
1	0	0	0	0	0	73	0	0	1	0	0	0	1	0	0	1	2	4	4	2	5
1	0	0	0	0	0	67	0	1	0	0	0	0	1	0	1	1	1	5	4	1	4
1	0	0	0	0	0	45	0	0	0	1	0	0	0	1	1	1	1	1	3	1	5
1	0	0	0	0	0	65	0	1	0	0	0	1	0	0	1	1	4	4	3	1	5
1	0	0	0	0	0	73	0	0	1	0	0	0	1	0	0	3	3	4	3	2	5
1	0	0	0	0	0	63	0	1	0	0	0	1	0	0	1	1	2	4	3	1	5
1	0	0	0	0	0	46	0	0	0	1	0	0	1	0	0	1	1	5	5	1	4
1	0	0	0	0	0	42	0	0	0	1	0	0	1	0	0	1	2	5	4	1	5
1	0	0	0	0	0	66	0	1	0	0	0	0	1	0	1	1	1	4	3	1	5
1	0	0	0	0	0	53	1	0	0	0	0	0	1	0	0	1	1	5	5	1	4
1	0	0	0	0	0	54	1	0	0	0	0	0	1	0	1	1	1	5	5	1	4
1	0	0	0	0	0	50	1	0	0	0	0	0	1	0	0	1	2	3	5	1	4
1	0	0	0	0	0	51	1	0	0	0	0	1	0	0	1	1	1	5	5	1	4
1	0	0	0	0	0	59	1	0	0	0	0	0	1	0	0	1	4	1	2	1	1
1	0	0	0	0	0	56	1	0	0	0	0	0	1	0	1	1	3	3	3	1	5
1	0	0	0	0	0	59	1	0	0	0	0	0	1	0	0	1	2	1	2	1	5
1	0	0	0	0	0	57	1	0	0	0	0	0	1	0	1	1	2	3	2	1	4
1	0	0	0	0	0	56	1	0	0	0	0	0	1	0	0	1	2	3	3	2	5
1	0	0	0	0	0	40	0	0	0	1	0	0	0	1	0	1	2	3	3	2	5
1	0	0	0	0	0	57	1	0	0	0	0	0	1	0	0	1	1	4	3	1	5
1	0	0	0	0	0	52	1	0	0	0	0	0	1	0	0	1	3	3	3	3	4
1	0	0	0	0	0	52	1	0	0	0	0	0	1	0	1	1	2	4	3	2	4
1	0	0	0	0	0	59	1	0	0	0	0	0	1	0	1	1	3	2	2	2	4
1	0	0	0	0	0	67	0	1	0	0	0	0	0	1	0	1	1	5	5	1	4
1	0	0	0	0	0	61	0	1	0	0	0	1	0	0	1	1	2	3	3	2	5
1	0	0	0	0	0	67	0	1	0	0	0	0	1	0	0	2	3	5	5	1	5
1	0	0	0	0	0	56	1	0	0	0	0	0	1	0	0	1	1	4	5	1	5
1	0	0	0	0	0	59	1	0	0	0	0	0	1	0	1	1	2	5	5	1	5
1	0	0	0	0	0	52	1	0	0	0	0	0	1	0	0	1	3	5	5	1	5
1	0	0	0	0	0	50	1	0	0	0	0	0	1	0	1	2	2	4	2	1	5
1	0	0	0	0	0	49	0	0	0	1	0	1	0	0	1	1	2	2	3	1	4
1	0	0	0	0	0	45	0	0	0	1	0	0	1	0	0	1	3	2	2	1	5
1	0	0	0	0	0	53	1	0	0	0	0	0	1	0	0	1	2	4	4	1	5
1	0	0	0	0	0	52	1	0	0	0	0	0	1	0	0	1	2	4	4	1	5
1	0	0	0	0	0	50	1	0	0	0	0	0	1	0	1	1	2	4	4	1	5
1	0	0	0	0	0	55	1	0	0	0	0	1	0	0	0	1	4	3	2	1	5
1	0	0	0	0	0	54	1	0	0	0	0	1	0	0	1	1	2	4	3	4	5
1	0	0	0	0	0	67	0	1	0	0	0	1	0	0	0	3	2	4	3	1	5
1	0	0	0	0	0	68	0	1	0	0	0	1	0	0	1	3	2	4	4	1	5
1	0	0	0	0	0	76	0	0	1	0	0	1	0	0	0	3	2	4	4	1	5
1	0	0	0	0	0	54	1	0	0	0	0	0	1	0	0	1	2	4	4	2	5
1	0	0	0	0	0	50	1	0	0	0	0	1	0	0	1	2	2	4	3	4	5
1	0	0	0	0	0	46	0	0	0	1	0	1	0	0	0	1	2	4	4	1	5
1	0	0	0	0	0	60	0	1	0	0	0	1	0	0	0	2	1	4	3	1	5
1	0	0	0	0	0	60	0	1	0	0	0	1	0	0	1	2	2	4	4	1	5
1	0	0	0	0	0	55	1	0	0	0	0	1	0	0	0	2	2	4	4	1	5
1	0	0	0	0	0	55	1	0	0	0	0	1	0	0	1	1	2	4	4	1	5
1	0	0	0	0	0	64	0	1	0	0	0	1	0	0	1	3	2	4	3	4	5
1	0	0	0	0	0	45	0	0	0	1	0	0	1	0	0	1	2	4	4	1	5
1	0	0	0	0	0	42	0	0	0	1	0	0	1	0	1	1	2	4	4	1	5
1	0	0	0	0	0	62	0	1	0	0	0	1	0	0	0	1	2	4	4	1	5
1	0	0	0	0	0	57	1	0	0	0	0	1	0	0	0	1	2	4	4	1	5
1	0	0	0	0	0	54	1	0	0	0	0	0	1	0	1	1	2	4	4	1	5
1	0	0	0	0	0	57	1	0	0	0	0	1	0	0	1	1	2	3	2	1	4
1	0	0	0	0	0	52	1	0	0	0	0	0	1	0	0	1	1	4	4	1	5
1	0	0	0	0	0	51	1	0	0	0	0	1	0	0	1	1	1	3	4	1	5
1	0	0	0	0	0	57	1	0	0	0	0	1	0	0	0	1	2	4	4	1	5
1	0	0	0	0	0	50	1	0	0	0	0	0	1	0	0	1	2	3	4	1	5
1	0	0	0	0	0	69	0	1	0	0	0	0	1	0	0	3	2	3	4	2	5
1	0	0	0	0	0	66	0	1	0	0	0	1	0	0	1	2	1	3	4	1	5
1	0	0	0	0	0	26	0	0	0	1	0	0	1	0	0	1	2	4	4	1	5
1	0	0	0	0	0	45	0	0	0	1	0	1	0	0	0	1	2	4	4	1	5
1	0	0	0	0	0	22	0	0	0	1	0	1	0	0	0	1	2	4	4	1	5
1	0	0	0	0	0	31	0	0	0	1	0	1	0	0	1	1	2	4	5	1	5
1	0	0	0	0	0	41	0	0	0	1	0	0	1	0	1	1	1	3	4	1	5
1	0	0	0	0	0	72	0	0	1	0	0	1	0	0	0	2	3	2	4	1	5
1	0	0	0	0	0	54	1	0	0	0	0	1	0	0	0	2	1	3	4	1	5
1	0	0	0	0	0	58	1	0	0	0	0	1	0	0	1	3	1	3	4	1	5
1	0	0	0	0	0	55	1	0	0	0	0	1	0	0	0	2	5	4	3	4	1
1	0	0	0	0	0	56	1	0	0	0	0	1	0	0	1	2	2	4	4	1	5
1	0	0	0	0	0	59	1	0	0	0	0	0	1	0	0	2	2	3	2	1	5
1	0	0	0	0	0	56	1	0	0	0	0	1	0	0	1	1	3	4	3	1	5
1	0	0	0	0	0	41	0	0	0	1	0	1	0	0	1	1	2	4	4	1	5
1	0	0	0	0	0	23	0	0	0	1	0	0	0	1	1	1	2	5	3	1	5
1	0	0	0	0	0	56	1	0	0	0	0	1	0	0	0	1	1	3	2	4	5
1	0	0	0	0	0	52	1	0	0	0	0	1	0	0	0	1	3	1	4	1	5
1	0	0	0	0	0	54	1	0	0	0	0	0	1	0	0	1	2	4	4	1	5
1	0	0	0	0	0	53	1	0	0	0	0	1	0	0	1	3	2	4	4	1	5
1	0	0	0	0	0	52	1	0	0	0	0	1	0	0	0	1	2	4	4	1	5
1	0	0	0	0	0	59	1	0	0	0	0	0	1	0	0	3	2	4	4	1	5
1	0	0	0	0	0	37	0	0	0	1	0	1	0	0	1	2	3	3	3	2	5
1	0	0	0	0	0	56	1	0	0	0	0	1	0	0	0	1	4	2	3	2	4
1	0	0	0	0	0	56	1	0	0	0	0	1	0	0	1	1	2	4	4	2	5
1	0	0	0	0	0	66	0	1	0	0	0	1	0	0	1	2	2	4	4	1	5
1	0	0	0	0	0	57	1	0	0	0	0	1	0	0	0	1	2	4	3	1	5
1	0	0	0	0	0	64	0	1	0	0	0	1	0	0	0	1	1	3	2	1	5
1	0	0	0	0	0	65	0	1	0	0	0	1	0	0	0	3	2	2	4	2	4
1	0	0	0	0	0	59	1	0	0	0	0	1	0	0	1	1	2	2	2	1	5
1	0	0	0	0	0	66	0	1	0	0	0	1	0	0	0	1	2	4	4	2	5
1	0	0	0	0	0	59	1	0	0	0	0	1	0	0	1	2	3	1	3	1	5
1	0	0	0	0	0	54	1	0	0	0	0	1	0	0	0	1	3	2	4	1	5
1	0	0	0	0	0	53	1	0	0	0	0	1	0	0	1	2	2	3	4	1	5
1	0	0	0	0	0	51	1	0	0	0	0	1	0	0	0	2	2	4	4	1	5
1	0	0	0	0	0	24	0	0	0	1	0	0	1	0	1	1	1	3	4	1	5
1	0	0	0	0	0	54	1	0	0	0	0	1	0	0	0	1	1	2	4	1	5
1	0	0	0	0	0	54	1	0	0	0	0	1	0	0	1	1	2	4	4	1	5
1	0	0	0	0	0	63	0	1	0	0	0	1	0	0	1	2	2	4	3	1	5
1	0	0	0	0	0	50	1	0	0	0	0	1	0	0	0	1	1	4	4	1	5
1	0	0	0	0	0	60	0	1	0	0	0	1	0	0	1	2	1	4	4	1	5
1	0	0	0	0	0	53	1	0	0	0	0	1	0	0	1	1	2	3	3	1	5
1	0	0	0	0	0	51	1	0	0	0	0	1	0	0	0	2	3	2	3	1	5
1	0	0	0	0	0	42	0	0	0	1	0	1	0	0	0	1	3	1	2	1	5
1	0	0	0	0	0	47	0	0	0	1	0	0	1	0	0	1	1	1	2	1	5
1	0	0	0	0	0	66	0	1	0	0	0	1	0	0	1	2	2	4	3	1	5
1	0	0	0	0	0	64	0	1	0	0	0	1	0	0	0	1	2	4	3	1	5
1	0	0	0	0	0	62	0	1	0	0	0	1	0	0	1	2	3	2	2	1	5
1	0	0	0	0	0	57	1	0	0	0	0	0	1	0	0	1	2	3	2	1	5
1	0	0	0	0	0	56	1	0	0	0	0	0	1	0	0	1	1	2	4	1	5
1	0	0	0	0	0	54	1	0	0	0	0	1	0	0	0	2	1	4	4	2	5
1	0	0	0	0	0	57	1	0	0	0	0	1	0	0	0	3	1	4	3	1	4
1	0	0	0	0	0	61	0	1	0	0	0	1	0	0	1	2	2	3	4	2	5
1	0	0	0	0	0	51	1	0	0	0	0	0	1	0	0	1	2	4	4	2	5
1	0	0	0	0	0	79	0	0	1	0	0	1	0	0	0	1	2	4	4	1	5
1	0	0	0	0	0	48	0	0	0	1	0	0	1	0	0	1	1	3	2	1	5
1	0	0	0	0	0	41	0	0	0	1	0	0	1	0	0	1	1	4	3	1	5
1	0	0	0	0	0	53	1	0	0	0	0	0	1	0	0	1	1	3	2	1	5
1	0	0	0	0	0	52	1	0	0	0	0	1	0	0	0	2	1	3	3	1	4
1	0	0	0	0	0	54	1	0	0	0	0	1	0	0	1	1	3	2	2	1	5
1	0	0	0	0	0	61	0	1	0	0	0	1	0	0	1	2	1	3	4	1	5
1	0	0	0	0	0	58	1	0	0	0	0	1	0	0	1	2	1	3	3	1	4
1	0	0	0	0	0	60	0	1	0	0	0	1	0	0	0	1	2	4	4	1	4
1	0	0	0	0	0	56	1	0	0	0	0	1	0	0	1	4	2	3	4	1	5
1	0	0	0	0	0	29	0	0	0	1	0	0	1	0	1	1	2	4	4	1	5
1	0	0	0	0	0	44	0	0	0	1	0	1	0	0	1	1	2	4	5	1	5
1	0	0	0	0	0	72	0	0	1	0	0	1	0	0	0	3	2	4	4	1	5
1	0	0	0	0	0	74	0	0	1	0	0	1	0	0	0	2	2	3	4	1	5
1	0	0	0	0	0	50	1	0	0	0	0	0	1	0	0	2	1	3	3	2	4
1	0	0	0	0	0	50	1	0	0	0	0	0	1	0	1	1	2	3	2	1	4
1	0	0	0	0	0	54	1	0	0	0	0	1	0	0	1	2	1	4	4	1	5
1	0	0	0	0	0	57	1	0	0	0	0	1	0	0	0	1	2	3	3	1	5
1	0	0	0	0	0	58	1	0	0	0	0	1	0	0	0	1	2	4	4	1	5
1	0	0	0	0	0	56	1	0	0	0	0	1	0	0	1	2	4	4	3	1	5
1	0	0	0	0	0	52	1	0	0	0	0	1	0	0	0	1	3	2	3	1	4
1	0	0	0	0	0	61	0	1	0	0	0	1	0	0	0	2	3	1	2	1	5
1	0	0	0	0	0	56	1	0	0	0	0	0	1	0	1	1	1	3	2	1	5
1	0	0	0	0	0	54	1	0	0	0	0	1	0	0	0	2	1	3	4	1	5
1	0	0	0	0	0	52	1	0	0	0	0	1	0	0	1	2	1	3	4	1	5
1	0	0	0	0	0	59	1	0	0	0	0	1	0	0	0	2	1	3	4	1	5
1	0	0	0	0	0	57	1	0	0	0	0	1	0	0	1	1	2	1	2	1	5
1	0	0	0	0	0	66	0	1	0	0	0	1	0	0	0	2	3	3	3	1	5
1	0	0	0	0	0	36	0	0	0	1	0	1	0	0	0	1	2	2	3	1	4
1	0	0	0	0	0	49	0	0	0	1	0	1	0	0	1	2	1	3	4	1	5
1	0	0	0	0	0	62	0	1	0	0	0	1	0	0	1	3	1	3	4	1	5
1	0	0	0	0	0	69	0	1	0	0	0	1	0	0	0	3	1	3	4	1	5
1	0	0	0	0	0	63	0	1	0	0	0	1	0	0	0	2	1	3	4	1	5
1	0	0	0	0	0	70	0	0	1	0	0	1	0	0	1	3	1	3	4	1	5
1	0	0	0	0	0	69	0	1	0	0	0	1	0	0	0	1	3	2	2	1	5
1	0	0	0	0	0	65	0	1	0	0	0	1	0	0	1	2	2	4	3	1	5
1	0	0	0	0	0	58	1	0	0	0	0	0	1	0	0	2	1	3	2	1	5
1	0	0	0	0	0	54	1	0	0	0	0	1	0	0	1	1	1	3	2	1	5
1	0	0	0	0	0	60	0	1	0	0	0	1	0	0	1	3	1	3	4	1	5
1	0	0	0	0	0	69	0	1	0	0	0	1	0	0	0	2	1	3	2	1	5
1	0	0	0	0	0	56	1	0	0	0	0	1	0	0	0	4	3	3	2	3	3
1	0	0	0	0	0	54	1	0	0	0	0	1	0	0	1	3	2	2	2	1	5
1	0	0	0	0	0	57	1	0	0	0	0	1	0	0	0	1	2	3	3	1	4
1	0	0	0	0	0	54	1	0	0	0	0	1	0	0	1	1	2	2	2	1	4
1	0	0	0	0	0	60	0	1	0	0	0	1	0	0	0	2	1	3	3	1	4
1	0	0	0	0	0	59	1	0	0	0	0	1	0	0	1	2	1	3	3	1	4
1	0	0	0	0	0	60	0	1	0	0	0	1	0	0	1	4	2	3	4	1	5
1	0	0	0	0	0	52	1	0	0	0	0	1	0	0	1	2	3	1	4	1	5
1	0	0	0	0	0	77	0	0	1	0	0	1	0	0	0	1	2	3	2	3	2
1	0	0	0	0	0	51	1	0	0	0	0	1	0	0	0	1	1	1	1	1	2
1	0	0	0	0	0	51	1	0	0	0	0	0	1	0	1	1	1	4	4	1	4
1	0	0	0	0	0	80	0	0	0	0	1	0	1	0	1	1	2	4	4	1	5
1	0	0	0	0	0	60	0	1	0	0	0	1	0	0	0	1	2	4	4	1	4
1	0	0	0	0	0	61	0	1	0	0	0	0	1	0	1	1	3	5	2	4	4
1	0	0	0	0	0	59	1	0	0	0	0	0	1	0	0	1	1	5	2	1	5
1	0	0	0	0	0	58	1	0	0	0	0	0	1	0	1	4	2	3	3	1	4
1	0	0	0	0	0	71	0	0	1	0	0	1	0	0	0	1	3	4	3	1	1
1	0	0	0	0	0	32	0	0	0	1	0	0	1	0	0	2	3	4	3	3	4
1	0	0	0	0	0	61	0	1	0	0	0	1	0	0	0	2	2	3	4	1	5
1	0	0	0	0	0	61	0	1	0	0	0	0	1	0	0	1	2	3	3	1	4
1	0	0	0	0	0	59	1	0	0	0	0	0	1	0	1	2	1	3	3	2	4
1	0	0	0	0	0	57	1	0	0	0	0	1	0	0	0	2	1	1	2	2	2
1	0	0	0	0	0	57	1	0	0	0	0	1	0	0	1	2	3	4	4	1	5
1	0	0	0	0	0	72	0	0	1	0	0	1	0	0	1	1	1	1	3	1	2
1	0	0	0	0	0	61	0	1	0	0	0	0	1	0	0	1	1	3	3	1	4
1	0	0	0	0	0	63	0	1	0	0	0	1	0	0	1	4	2	3	4	1	5
1	0	0	0	0	0	51	1	0	0	0	0	0	1	0	0	1	1	3	3	2	3
1	0	0	0	0	0	52	1	0	0	0	0	1	0	0	1	2	2	3	2	3	5
1	0	0	0	0	0	59	1	0	0	0	0	1	0	0	0	1	3	2	3	1	5
1	0	0	0	0	0	54	1	0	0	0	0	1	0	0	1	1	2	2	2	1	4
1	0	0	0	0	0	46	0	0	0	1	0	0	1	0	0	2	1	3	2	1	5
1	0	0	0	0	0	49	0	0	0	1	0	1	0	0	1	2	1	4	2	1	5
1	0	0	0	0	0	59	1	0	0	0	0	1	0	0	0	2	1	2	3	1	4
1	0	0	0	0	0	56	1	0	0	0	0	0	1	0	0	1	1	3	2	1	5
1	0	0	0	0	0	52	1	0	0	0	0	0	1	0	0	1	2	3	4	1	4
1	0	0	0	0	0	50	1	0	0	0	0	0	1	0	1	2	1	3	2	1	5
1	0	0	0	0	0	70	0	0	1	0	0	1	0	0	0	2	2	3	3	1	5
1	0	0	0	0	0	67	0	1	0	0	0	1	0	0	1	3	2	3	2	1	5
1	0	0	0	0	0	62	0	1	0	0	0	1	0	0	1	1	1	3	2	1	5
1	0	0	0	0	0	87	0	0	0	0	1	1	0	0	0	2	1	3	4	1	5
1	0	0	0	0	0	49	0	0	0	1	0	1	0	0	0	1	1	5	4	1	5
1	0	0	0	0	0	69	0	1	0	0	0	0	1	0	0	1	2	4	4	1	5
1	0	0	0	0	0	66	0	1	0	0	0	1	0	0	0	2	3	3	4	1	5
1	0	0	0	0	0	68	0	1	0	0	0	1	0	0	0	2	1	4	4	1	5
1	0	0	0	0	0	62	0	1	0	0	0	1	0	0	1	3	3	2	3	1	5
1	0	0	0	0	0	50	1	0	0	0	0	1	0	0	0	1	1	1	1	1	1
1	0	0	0	0	0	69	0	1	0	0	0	1	0	0	0	1	3	2	5	1	5
1	0	0	0	0	0	65	0	1	0	0	0	1	0	0	1	1	3	2	2	1	5
1	0	0	0	0	0	56	1	0	0	0	0	1	0	0	0	1	1	4	3	1	5
1	0	0	0	0	0	56	1	0	0	0	0	1	0	0	1	1	1	5	4	1	5
1	0	0	0	0	0	54	1	0	0	0	0	1	0	0	1	2	2	4	4	1	5
1	0	0	0	0	0	69	0	1	0	0	0	0	1	0	0	1	2	3	3	2	5
1	0	0	0	0	0	67	0	1	0	0	0	1	0	0	1	1	2	1	1	1	5
1	0	0	0	0	0	63	0	1	0	0	0	0	1	0	0	2	2	4	3	1	5
1	0	0	0	0	0	62	0	1	0	0	0	0	1	0	1	2	2	3	2	1	5
1	0	0	0	0	0	54	1	0	0	0	0	1	0	0	0	1	1	3	3	1	2
1	0	0	0	0	0	62	0	1	0	0	0	1	0	0	1	3	1	5	3	1	5
1	0	0	0	0	0	68	0	1	0	0	0	0	1	0	0	2	1	3	2	1	5
1	0	0	0	0	0	71	0	0	1	0	0	0	1	0	0	1	2	3	2	1	5
1	0	0	0	0	0	32	0	0	0	1	0	0	0	1	0	1	3	4	4	1	5
1	0	0	0	0	0	74	0	0	1	0	0	0	1	0	0	1	2	3	3	1	5
1	0	0	0	0	0	69	0	1	0	0	0	1	0	0	1	1	2	2	3	1	5
1	0	0	0	0	0	85	0	0	0	0	1	0	1	0	0	4	2	2	3	1	5
1	0	0	0	0	0	54	1	0	0	0	0	0	1	0	0	1	1	2	3	1	5
1	0	0	0	0	0	52	1	0	0	0	0	0	1	0	1	1	1	3	2	1	5
1	0	0	0	0	0	72	0	0	1	0	0	0	1	0	1	1	2	3	2	1	5
1	0	0	0	0	0	72	0	0	1	0	0	0	0	1	0	1	1	3	2	1	5
1	0	0	0	0	0	65	0	1	0	0	0	0	1	0	1	2	1	3	2	1	5
1	0	0	0	0	0	67	0	1	0	0	0	1	0	0	0	1	1	3	3	1	5
1	0	0	0	0	0	65	0	1	0	0	0	0	1	0	0	3	2	2	3	1	5
1	0	0	0	0	0	59	1	0	0	0	0	1	0	0	1	2	2	4	4	1	5
1	0	0	0	0	0	61	0	1	0	0	0	0	1	0	0	2	1	2	3	1	5
1	0	0	0	0	0	62	0	1	0	0	0	0	1	0	1	1	1	2	2	1	5
1	0	0	0	0	0	54	1	0	0	0	0	0	1	0	1	1	1	3	3	1	5
1	0	0	0	0	0	78	0	0	1	0	0	1	0	0	1	1	2	2	2	1	5
1	0	0	0	0	0	66	0	1	0	0	0	0	0	1	1	3	1	2	2	2	2
1	0	0	0	0	0	66	0	1	0	0	0	0	0	1	0	1	2	2	2	2	2
1	0	0	0	0	0	52	1	0	0	0	0	0	1	0	0	1	2	3	2	1	5
1	0	0	0	0	0	54	1	0	0	0	0	0	1	0	1	1	1	3	2	1	5
1	0	0	0	0	0	58	1	0	0	0	0	0	1	0	0	1	2	3	2	1	5
1	0	0	0	0	0	57	1	0	0	0	0	1	0	0	1	1	2	3	2	1	4
1	0	0	0	0	0	79	0	0	1	0	0	0	1	0	1	1	1	3	2	1	5
1	0	0	0	0	0	64	0	1	0	0	0	1	0	0	1	1	1	2	2	1	5
1	0	0	0	0	0	41	0	0	0	1	0	0	1	0	1	1	3	3	2	1	5
1	0	0	0	0	0	33	0	0	0	1	0	0	1	0	1	1	2	2	3	1	5
1	0	0	0	0	0	54	1	0	0	0	0	0	1	0	1	2	1	2	3	1	5
1	0	0	0	0	0	57	1	0	0	0	0	0	0	1	0	1	1	2	3	1	5
1	0	0	0	0	0	62	0	1	0	0	0	1	0	0	1	1	2	3	2	1	5
1	0	0	0	0	0	79	0	0	1	0	0	1	0	0	1	2	2	3	3	1	5
1	0	0	0	0	0	80	0	0	0	0	1	0	1	0	0	4	1	3	3	1	5
1	0	0	0	0	0	70	0	0	1	0	0	0	1	0	1	2	1	3	2	1	5
1	0	0	0	0	0	69	0	1	0	0	0	0	1	0	0	2	1	3	2	1	5
1	0	0	0	0	0	55	1	0	0	0	0	0	1	0	1	2	2	4	4	1	5
1	0	0	0	0	0	55	1	0	0	0	0	0	1	0	0	3	1	2	3	1	5
1	0	0	0	0	0	78	0	0	1	0	0	1	0	0	1	3	2	3	2	1	5
1	0	0	0	0	0	70	0	0	1	0	0	0	1	0	1	3	1	3	2	1	5
1	0	0	0	0	0	36	0	0	0	1	0	0	1	0	1	1	2	3	3	1	5
1	0	0	0	0	0	38	0	0	0	1	0	0	0	1	0	1	3	3	4	1	5
1	0	0	0	0	0	74	0	0	1	0	0	1	0	0	1	2	1	3	2	1	4
1	0	0	0	0	0	56	1	0	0	0	0	0	1	0	0	1	1	4	3	1	5
1	0	0	0	0	0	63	0	1	0	0	0	0	1	0	0	1	2	2	2	1	5
1	0	0	0	0	0	61	0	1	0	0	0	0	1	0	1	2	2	2	2	2	4
1	0	0	0	0	0	68	0	1	0	0	0	1	0	0	1	1	2	2	2	2	5
1	0	0	0	0	0	69	0	1	0	0	0	0	1	0	0	2	2	4	4	2	4
1	0	0	0	0	0	71	0	0	1	0	0	0	0	1	0	1	2	3	1	2	2
1	0	0	0	0	0	68	0	1	0	0	0	0	1	0	1	1	2	3	2	4	3
1	0	0	0	0	0	77	0	0	1	0	0	1	0	0	1	1	1	2	3	1	5
1	0	0	0	0	0	35	0	0	0	1	0	0	0	1	1	1	2	2	2	2	5
1	0	0	0	0	0	82	0	0	0	0	1	1	0	0	0	1	1	4	4	1	5
1	0	0	0	0	0	58	1	0	0	0	0	0	1	0	1	1	1	4	4	2	5
1	0	0	0	0	0	64	0	1	0	0	0	0	1	0	0	1	1	4	4	1	5
1	0	0	0	0	0	85	0	0	0	0	1	1	0	0	0	3	2	4	4	2	5
1	0	0	0	0	0	76	0	0	1	0	0	1	0	0	1	2	1	3	2	1	4
1	0	0	0	0	0	80	0	0	0	0	1	1	0	0	1	1	1	3	2	1	5
1	0	0	0	0	0	79	0	0	1	0	0	0	0	1	0	2	1	2	2	1	5
1	0	0	0	0	0	79	0	0	1	0	0	0	1	0	0	1	2	3	4	1	5
1	0	0	0	0	0	59	1	0	0	0	0	0	1	0	1	1	1	4	3	1	5
1	0	0	0	0	0	62	0	1	0	0	0	0	0	1	0	2	1	3	4	1	5
1	0	0	0	0	0	30	0	0	0	1	0	0	0	1	1	1	2	2	2	2	5
1	0	0	0	0	0	22	0	0	0	1	0	0	1	0	1	1	2	2	2	3	2
1	0	0	0	0	0	77	0	0	1	0	0	0	1	0	0	2	2	3	2	1	5
1	0	0	0	0	0	75	0	0	1	0	0	0	1	0	1	2	2	3	2	1	5
1	0	0	0	0	0	55	1	0	0	0	0	0	1	0	0	1	2	2	2	2	5
1	0	0	0	0	0	66	0	1	0	0	0	1	0	0	1	2	1	3	2	1	5
1	0	0	0	0	0	69	0	1	0	0	0	1	0	0	1	2	2	2	2	2	5
1	0	0	0	0	0	70	0	0	1	0	0	1	0	0	1	1	2	3	3	2	2
1	0	0	0	0	0	75	0	0	1	0	0	1	0	0	0	2	2	3	2	1	5
1	0	0	0	0	0	74	0	0	1	0	0	1	0	0	1	2	2	3	2	1	5
1	0	0	0	0	0	77	0	0	1	0	0	0	1	0	0	1	3	2	3	3	3
1	0	0	0	0	0	72	0	0	1	0	0	1	0	0	1	1	3	3	2	3	2
1	0	0	0	0	0	55	1	0	0	0	0	0	1	0	0	1	2	2	2	2	5
1	0	0	0	0	0	56	1	0	0	0	0	0	0	1	1	1	2	2	2	2	5
1	0	0	0	0	0	39	0	0	0	1	0	1	0	0	1	1	1	4	3	1	5
1	0	0	0	0	0	71	0	0	1	0	0	0	1	0	0	1	2	3	3	2	3
1	0	0	0	0	0	70	0	0	1	0	0	0	1	0	0	1	2	3	4	4	3
1	0	0	0	0	0	54	1	0	0	0	0	0	1	0	1	1	1	3	2	1	5
1	0	0	0	0	0	82	0	0	0	0	1	0	1	0	1	2	3	3	2	1	5
1	0	0	0	0	0	66	0	1	0	0	0	0	1	0	1	1	2	2	3	1	5
1	0	0	0	0	0	76	0	0	1	0	0	0	1	0	0	1	2	2	2	2	5
1	0	0	0	0	0	70	0	0	1	0	0	0	1	0	1	1	2	2	2	2	5
1	0	0	0	0	0	79	0	0	1	0	0	0	1	0	1	1	2	2	1	2	3
1	0	0	0	0	0	57	1	0	0	0	0	0	1	0	0	1	1	3	2	1	4
1	0	0	0	0	0	55	1	0	0	0	0	0	0	1	1	1	1	3	2	1	4
1	0	0	0	0	0	60	0	1	0	0	0	1	0	0	0	1	2	3	3	3	2
1	0	0	0	0	0	58	1	0	0	0	0	0	1	0	1	1	3	3	2	2	2
1	0	0	0	0	0	67	0	1	0	0	0	0	1	0	1	1	2	3	2	3	2
1	0	0	0	0	0	67	0	1	0	0	0	0	0	1	0	1	3	3	2	3	2
1	0	0	0	0	0	53	1	0	0	0	0	0	1	0	0	1	2	4	4	2	5
1	0	0	0	0	0	51	1	0	0	0	0	0	1	0	1	1	2	4	4	2	5
1	0	0	0	0	0	45	0	0	0	1	0	0	0	1	1	1	1	4	3	1	5
1	0	0	0	0	0	68	0	1	0	0	0	0	1	0	1	1	2	4	3	1	5
1	0	0	0	0	0	63	0	1	0	0	0	0	1	0	0	2	2	4	3	1	5
1	0	0	0	0	0	58	1	0	0	0	0	0	1	0	1	1	2	4	3	1	5
1	0	0	0	0	0	65	0	1	0	0	0	0	1	0	0	1	2	3	4	2	5
1	0	0	0	0	0	62	0	1	0	0	0	0	1	0	1	1	2	3	4	1	5
1	0	0	0	0	0	50	1	0	0	0	0	0	0	1	0	1	2	4	4	1	5
1	0	0	0	0	0	51	1	0	0	0	0	0	0	1	1	1	1	5	4	1	5
1	0	0	0	0	0	78	0	0	1	0	0	0	0	1	0	2	2	4	4	1	5
1	0	0	0	0	0	76	0	0	1	0	0	0	0	1	1	1	1	4	4	1	5
1	0	0	0	0	0	56	1	0	0	0	0	0	1	0	1	1	1	2	2	2	2
1	0	0	0	0	0	57	1	0	0	0	0	0	1	0	0	1	1	2	2	2	2
1	0	0	0	0	0	72	0	0	1	0	0	1	0	0	1	1	3	5	4	2	5
1	0	0	0	0	0	55	1	0	0	0	0	0	0	1	1	1	3	3	5	1	5
1	0	0	0	0	0	55	1	0	0	0	0	0	1	0	0	1	3	3	5	1	5
1	0	0	0	0	0	46	0	0	0	1	0	0	0	1	0	1	2	4	4	1	5
1	0	0	0	0	0	28	0	0	0	1	0	0	0	1	0	1	2	4	4	1	5
1	0	0	0	0	0	76	0	0	1	0	0	0	0	1	0	1	1	4	1	1	5
1	0	0	0	0	0	77	0	0	1	0	0	1	0	0	1	4	3	4	2	1	5
1	0	0	0	0	0	78	0	0	1	0	0	0	0	1	0	1	1	3	2	1	4
1	0	0	0	0	0	74	0	0	1	0	0	0	1	0	1	1	1	4	3	1	5
1	0	0	0	0	0	79	0	0	1	0	0	0	0	1	0	1	2	4	4	1	4
1	0	0	0	0	0	75	0	0	1	0	0	0	0	1	1	2	1	4	3	1	5
1	0	0	0	0	0	80	0	0	0	0	1	0	1	0	0	1	1	3	4	1	5
1	0	0	0	0	0	67	0	1	0	0	0	0	1	0	1	1	1	4	3	1	5
1	0	0	0	0	0	47	0	0	0	1	0	0	0	1	1	1	1	1	3	1	5
1	0	0	0	0	0	46	0	0	0	1	0	0	0	1	0	2	2	4	4	1	4
1	0	0	0	0	0	46	0	0	0	1	0	0	0	1	1	1	1	4	3	1	5
1	0	0	0	0	0	71	0	0	1	0	0	0	1	0	0	2	2	3	3	1	5
1	0	0	0	0	0	71	0	0	1	0	0	0	0	1	1	1	3	3	3	1	5
1	0	0	0	0	0	73	0	0	1	0	0	0	1	0	1	1	2	4	4	1	5
1	0	0	0	0	0	76	0	0	1	0	0	0	1	0	0	1	3	2	2	1	4
1	0	0	0	0	0	75	0	0	1	0	0	0	1	0	1	5	5	5	5	5	5
1	0	0	0	0	0	71	0	0	1	0	0	0	1	0	1	1	2	4	4	1	5
1	0	0	0	0	0	72	0	0	1	0	0	0	1	0	0	1	2	4	4	1	5
1	0	0	0	0	0	51	1	0	0	0	0	0	1	0	0	1	1	2	3	1	5
1	0	0	0	0	0	50	1	0	0	0	0	0	1	0	1	2	3	2	2	4	5
1	0	0	0	0	0	70	0	0	1	0	0	0	1	0	1	2	1	3	3	2	5
1	0	0	0	0	0	78	0	0	1	0	0	1	0	0	0	1	2	4	3	1	5
1	0	0	0	0	0	24	0	0	0	1	0	0	0	1	0	1	1	1	1	1	1
1	0	0	0	0	0	34	0	0	0	1	0	0	0	1	1	1	1	3	4	1	5
1	0	0	0	0	0	77	0	0	1	0	0	0	1	0	0	1	2	3	3	2	4
1	0	0	0	0	0	71	0	0	1	0	0	1	0	0	1	2	2	3	3	2	4
1	0	0	0	0	0	71	0	0	1	0	0	1	0	0	1	1	1	3	2	1	5
1	0	0	0	0	0	73	0	0	1	0	0	0	1	0	1	2	2	3	3	2	5
1	0	0	0	0	0	74	0	0	1	0	0	0	0	1	0	2	2	4	3	1	5
1	0	0	0	0	0	67	0	1	0	0	0	0	0	1	1	2	2	4	4	1	5
1	0	0	0	0	0	73	0	0	1	0	0	0	0	1	1	3	2	3	3	2	3
1	0	0	0	0	0	56	1	0	0	0	0	0	1	0	1	1	2	4	3	2	5
1	0	0	0	0	0	57	1	0	0	0	0	0	0	1	0	2	2	4	3	3	5
1	0	0	0	0	0	66	0	1	0	0	0	0	1	0	0	2	2	3	3	2	4
1	0	0	0	0	0	39	0	0	0	1	0	0	1	0	0	1	2	2	2	1	4
1	0	0	0	0	0	40	0	0	0	1	0	0	0	1	0	1	2	4	4	1	5
1	0	0	0	0	0	83	0	0	0	0	1	0	1	0	1	1	1	2	2	1	5
1	0	0	0	0	0	60	0	1	0	0	0	0	1	0	0	1	1	4	3	1	5
1	0	0	0	0	0	63	0	1	0	0	0	0	1	0	1	1	2	3	3	1	5
1	0	0	0	0	0	77	0	0	1	0	0	0	1	0	0	1	2	2	3	1	4
1	0	0	0	0	0	77	0	0	1	0	0	0	1	0	1	1	3	2	3	1	5
1	0	0	0	0	0	72	0	0	1	0	0	1	0	0	1	2	2	2	3	1	4
1	0	0	0	0	0	52	1	0	0	0	0	0	0	1	1	1	2	3	3	1	5
1	0	0	0	0	0	57	1	0	0	0	0	0	0	1	0	1	2	3	2	1	5
1	0	0	0	0	0	57	1	0	0	0	0	0	1	0	1	1	2	3	2	1	5
1	0	0	0	0	0	77	0	0	1	0	0	1	0	0	1	1	1	4	5	1	5
1	0	0	0	0	0	53	1	0	0	0	0	0	0	1	0	1	1	4	4	1	5
1	0	0	0	0	0	60	0	1	0	0	0	0	1	0	0	1	1	4	4	1	5
1	0	0	0	0	0	58	1	0	0	0	0	0	1	0	1	1	1	4	4	1	5
1	0	0	0	0	0	51	1	0	0	0	0	0	0	1	0	1	2	3	2	1	5
1	0	0	0	0	0	52	1	0	0	0	0	0	1	0	1	1	2	3	2	1	5
1	0	0	0	0	0	58	1	0	0	0	0	0	0	1	0	1	2	3	4	1	5
1	0	0	0	0	0	56	1	0	0	0	0	0	0	1	1	1	2	3	4	1	5
1	0	0	0	0	0	50	1	0	0	0	0	0	1	0	0	1	2	3	3	1	5
1	0	0	0	0	0	50	1	0	0	0	0	0	1	0	1	1	2	3	3	1	5
1	0	0	0	0	0	75	0	0	1	0	0	0	1	0	0	2	1	4	3	1	5
1	0	0	0	0	0	69	0	1	0	0	0	0	1	0	1	1	1	4	3	1	5
1	0	0	0	0	0	40	0	0	0	1	0	0	0	1	1	1	1	4	3	1	5
1	0	0	0	0	0	55	1	0	0	0	0	0	0	1	0	1	1	2	2	1	4
1	0	0	0	0	0	54	1	0	0	0	0	0	1	0	1	1	2	3	3	1	4
1	0	0	0	0	0	52	1	0	0	0	0	0	1	0	0	1	1	3	3	1	5
1	0	0	0	0	0	52	1	0	0	0	0	0	0	1	1	1	1	4	3	1	5
1	0	0	0	0	0	55	1	0	0	0	0	1	0	0	0	1	1	1	2	1	5
1	0	0	0	0	0	56	1	0	0	0	0	0	1	0	1	3	2	3	3	1	5
1	0	0	0	0	0	66	0	1	0	0	0	0	1	0	0	1	1	3	3	1	5
1	0	0	0	0	0	61	0	1	0	0	0	0	1	0	1	1	1	3	3	1	5
1	0	0	0	0	0	54	1	0	0	0	0	0	1	0	0	2	2	4	3	1	5
1	0	0	0	0	0	50	1	0	0	0	0	0	1	0	1	1	1	3	3	1	5
1	0	0	0	0	0	66	0	1	0	0	0	0	1	0	0	2	1	3	4	1	5
1	0	0	0	0	0	64	0	1	0	0	0	0	1	0	1	2	1	5	4	3	5
1	0	0	0	0	0	55	1	0	0	0	0	0	0	1	0	1	1	4	3	1	5
1	0	0	0	0	0	55	1	0	0	0	0	0	1	0	1	1	1	4	3	1	5
1	0	0	0	0	0	65	0	1	0	0	0	0	1	0	0	1	1	3	2	1	4
1	0	0	0	0	0	66	0	1	0	0	0	0	0	1	1	2	1	4	4	1	5
1	0	0	0	0	0	39	0	0	0	1	0	0	0	1	1	1	2	3	4	1	5
1	0	0	0	0	0	56	1	0	0	0	0	0	0	1	0	1	2	3	2	1	5
1	0	0	0	0	0	56	1	0	0	0	0	0	1	0	1	1	2	4	2	1	5
1	0	0	0	0	0	75	0	0	1	0	0	0	0	1	1	2	1	3	2	1	4
1	0	0	0	0	0	77	0	0	1	0	0	0	0	1	0	2	1	3	3	1	4
1	0	0	0	0	0	66	0	1	0	0	0	0	1	0	1	1	2	4	3	1	5
1	0	0	0	0	0	67	0	1	0	0	0	0	0	1	0	1	1	2	2	1	5
1	0	0	0	0	0	63	0	1	0	0	0	0	1	0	1	1	1	3	2	1	5
1	0	0	0	0	0	65	0	1	0	0	0	0	0	1	0	1	1	3	4	1	5
1	0	0	0	0	0	64	0	1	0	0	0	0	0	1	1	1	1	3	2	1	5
1	0	0	0	0	0	76	0	0	1	0	0	0	0	1	1	1	2	4	4	2	4
1	0	0	0	0	0	75	0	0	1	0	0	0	0	1	0	1	1	3	3	2	5
1	0	0	0	0	0	67	0	1	0	0	0	0	0	1	0	1	2	3	2	1	4
1	0	0	0	0	0	63	0	1	0	0	0	0	1	0	1	1	2	3	2	1	5
1	0	0	0	0	0	34	0	0	0	1	0	0	0	1	1	1	1	3	3	1	5
1	0	0	0	0	0	49	0	0	0	1	0	0	1	0	0	1	1	2	2	1	5
1	0	0	0	0	0	47	0	0	0	1	0	0	1	0	1	1	1	3	3	1	5
1	0	0	0	0	0	57	1	0	0	0	0	0	1	0	0	1	2	3	2	1	5
1	0	0	0	0	0	58	1	0	0	0	0	0	1	0	1	1	2	4	4	1	5
1	0	0	0	0	0	52	1	0	0	0	0	0	1	0	0	1	2	4	2	1	5
1	0	0	0	0	0	51	1	0	0	0	0	0	1	0	1	1	1	4	4	1	5
1	0	0	0	0	0	56	1	0	0	0	0	0	1	0	0	1	1	3	3	1	3
1	0	0	0	0	0	53	1	0	0	0	0	0	1	0	1	1	2	2	2	1	5
1	0	0	0	0	0	53	1	0	0	0	0	1	0	0	0	1	2	3	3	1	5
1	0	0	0	0	0	52	1	0	0	0	0	0	1	0	0	1	1	4	4	1	4
1	0	0	0	0	0	53	1	0	0	0	0	0	1	0	1	1	1	4	3	1	5
1	0	0	0	0	0	57	1	0	0	0	0	0	0	1	0	1	1	1	3	1	5
1	0	0	0	0	0	52	1	0	0	0	0	0	1	0	1	1	1	1	2	1	5
1	0	0	0	0	0	54	1	0	0	0	0	0	1	0	0	3	2	4	4	2	5
1	0	0	0	0	0	53	1	0	0	0	0	0	1	0	1	2	3	3	4	4	5
1	0	0	0	0	0	69	0	1	0	0	0	0	1	0	0	1	2	2	2	1	3
1	0	0	0	0	0	61	0	1	0	0	0	0	1	0	1	1	2	2	2	1	1
1	0	0	0	0	0	59	1	0	0	0	0	0	1	0	1	1	1	3	3	1	5
1	0	0	0	0	0	53	1	0	0	0	0	0	1	0	0	1	2	3	3	1	4
1	0	0	0	0	0	56	1	0	0	0	0	0	1	0	1	1	2	3	3	1	5
1	0	0	0	0	0	52	1	0	0	0	0	0	0	1	0	1	2	3	3	1	5
1	0	0	0	0	0	52	1	0	0	0	0	0	1	0	1	1	2	3	3	1	5
1	0	0	0	0	0	20	0	0	0	1	0	0	0	1	0	1	2	3	3	1	5
1	0	0	0	0	0	52	1	0	0	0	0	0	1	0	0	1	1	4	4	1	5
1	0	0	0	0	0	50	1	0	0	0	0	0	1	0	1	1	1	4	4	1	5
1	0	0	0	0	0	61	0	1	0	0	0	1	0	0	0	2	2	3	2	1	5
1	0	0	0	0	0	63	0	1	0	0	0	1	0	0	1	3	2	3	4	1	5
1	0	0	0	0	0	64	0	1	0	0	0	1	0	0	1	1	1	4	4	1	5
1	0	0	0	0	0	52	1	0	0	0	0	0	1	0	0	1	1	4	3	1	5
1	0	0	0	0	0	59	1	0	0	0	0	0	1	0	0	1	3	4	4	1	5
1	0	0	0	0	0	54	1	0	0	0	0	0	1	0	1	1	2	3	3	1	5
1	0	0	0	0	0	52	1	0	0	0	0	0	1	0	1	2	2	3	3	1	5
1	0	0	0	0	0	51	1	0	0	0	0	0	1	0	0	1	1	4	3	1	5
1	0	0	0	0	0	51	1	0	0	0	0	0	1	0	1	1	2	4	4	1	5
1	0	0	0	0	0	44	0	0	0	1	0	1	0	0	0	1	1	4	4	1	5
1	0	0	0	0	0	58	1	0	0	0	0	1	0	0	0	1	2	3	4	1	5
1	0	0	0	0	0	56	1	0	0	0	0	1	0	0	1	1	2	3	4	1	5
1	0	0	0	0	0	50	1	0	0	0	0	1	0	0	1	1	1	3	3	1	5
1	0	0	0	0	0	55	1	0	0	0	0	1	0	0	0	1	2	3	3	1	5
1	0	0	0	0	0	54	1	0	0	0	0	1	0	0	1	1	3	3	4	1	5
1	0	0	0	0	0	58	1	0	0	0	0	1	0	0	1	1	1	3	3	1	5
1	0	0	0	0	0	67	0	1	0	0	0	1	0	0	0	3	1	4	5	1	5
1	0	0	0	0	0	64	0	1	0	0	0	1	0	0	1	2	1	4	5	1	5
1	0	0	0	0	0	58	1	0	0	0	0	1	0	0	0	1	1	2	3	1	5
1	0	0	0	0	0	61	0	1	0	0	0	1	0	0	0	1	1	4	4	1	5
1	0	0	0	0	0	56	1	0	0	0	0	1	0	0	1	1	1	4	4	1	5
1	0	0	0	0	0	66	0	1	0	0	0	0	1	0	0	1	3	2	3	3	2
1	0	0	0	0	0	63	0	1	0	0	0	1	0	0	1	2	3	2	3	3	2
1	0	0	0	0	0	73	0	0	1	0	0	1	0	0	0	2	2	4	3	1	5
1	0	0	0	0	0	75	0	0	1	0	0	1	0	0	1	2	2	2	4	1	5
1	0	0	0	0	0	54	1	0	0	0	0	0	1	0	0	2	2	4	4	1	5
1	0	0	0	0	0	51	1	0	0	0	0	0	1	0	1	2	2	4	4	2	5
1	0	0	0	0	0	56	1	0	0	0	0	0	1	0	0	1	1	3	1	5	1
1	0	0	0	0	0	56	1	0	0	0	0	1	0	0	1	1	1	4	1	1	5
1	0	0	0	0	0	71	0	0	1	0	0	1	0	0	0	2	2	2	4	1	5
1	0	0	0	0	0	67	0	1	0	0	0	1	0	0	1	2	2	4	3	1	5
1	0	0	0	0	0	67	0	1	0	0	0	1	0	0	0	1	1	3	4	1	5
1	0	0	0	0	0	66	0	1	0	0	0	1	0	0	1	2	1	3	4	1	5
1	0	0	0	0	0	71	0	0	1	0	0	1	0	0	0	2	2	2	3	1	5
1	0	0	0	0	0	39	0	0	0	1	0	0	1	0	1	1	1	4	4	1	5
1	0	0	0	0	0	58	1	0	0	0	0	1	0	0	0	1	1	3	4	1	5
1	0	0	0	0	0	64	0	1	0	0	0	1	0	0	0	1	2	4	4	1	5
1	0	0	0	0	0	59	1	0	0	0	0	1	0	0	1	1	1	2	2	1	4
1	0	0	0	0	0	77	0	0	1	0	0	1	0	0	0	1	1	3	3	1	5
1	0	0	0	0	0	78	0	0	1	0	0	1	0	0	1	1	1	3	3	1	5
1	0	0	0	0	0	59	1	0	0	0	0	1	0	0	0	1	1	4	3	1	5
1	0	0	0	0	0	76	0	0	1	0	0	1	0	0	0	1	1	5	5	1	1
1	0	0	0	0	0	56	1	0	0	0	0	1	0	0	0	1	2	4	4	1	5
1	0	0	0	0	0	57	1	0	0	0	0	0	1	0	1	2	2	4	4	1	5
1	0	0	0	0	0	63	0	1	0	0	0	1	0	0	0	1	1	3	4	1	5
1	0	0	0	0	0	69	0	1	0	0	0	1	0	0	0	2	3	2	4	1	5
1	0	0	0	0	0	72	0	0	1	0	0	0	1	0	1	2	2	3	2	1	5
1	0	0	0	0	0	69	0	1	0	0	0	1	0	0	0	1	2	4	4	1	5
1	0	0	0	0	0	73	0	0	1	0	0	1	0	0	1	1	2	4	4	1	5
1	0	0	0	0	0	42	0	0	0	1	0	1	0	0	1	1	2	4	4	1	5
1	0	0	0	0	0	45	0	0	0	1	0	1	0	0	1	1	1	4	4	1	5
1	0	0	0	0	0	37	0	0	0	1	0	1	0	0	1	1	2	3	2	1	5
1	0	0	0	0	0	54	1	0	0	0	0	0	1	0	0	1	1	2	3	1	5
1	0	0	0	0	0	55	1	0	0	0	0	1	0	0	0	2	2	4	5	1	5
1	0	0	0	0	0	60	0	1	0	0	0	0	1	0	0	1	2	3	3	1	5
1	0	0	0	0	0	60	0	1	0	0	0	0	1	0	0	2	1	4	3	1	5
1	0	0	0	0	0	60	0	1	0	0	0	1	0	0	1	1	3	3	3	1	5
1	0	0	0	0	0	74	0	0	1	0	0	1	0	0	0	2	1	4	1	1	5
1	0	0	0	0	0	51	1	0	0	0	0	0	1	0	1	1	3	1	3	1	5
1	0	0	0	0	0	54	1	0	0	0	0	1	0	0	0	1	1	1	2	1	5
1	0	0	0	0	0	54	1	0	0	0	0	0	1	0	1	1	1	1	2	1	5
1	0	0	0	0	0	56	1	0	0	0	0	1	0	0	0	1	1	3	2	1	5
1	0	0	0	0	0	52	1	0	0	0	0	0	1	0	0	1	3	4	4	1	5
1	0	0	0	0	0	52	1	0	0	0	0	0	1	0	1	1	2	4	5	1	5
1	0	0	0	0	0	53	1	0	0	0	0	0	1	0	0	1	2	4	4	1	5
1	0	0	0	0	0	66	0	1	0	0	0	1	0	0	0	1	1	5	4	1	5
1	0	0	0	0	0	66	0	1	0	0	0	1	0	0	1	4	1	1	3	1	5
1	0	0	0	0	0	64	0	1	0	0	0	1	0	0	0	2	2	4	4	1	5
1	0	0	0	0	0	57	1	0	0	0	0	1	0	0	1	1	1	3	3	1	5
1	0	0	0	0	0	60	0	1	0	0	0	0	1	0	0	1	1	2	4	1	5
1	0	0	0	0	0	57	1	0	0	0	0	1	0	0	1	2	1	3	3	1	5
1	0	0	0	0	0	54	1	0	0	0	0	1	0	0	0	1	2	2	3	2	5
1	0	0	0	0	0	71	0	0	1	0	0	1	0	0	0	1	3	5	4	1	5
1	0	0	0	0	0	65	0	1	0	0	0	1	0	0	1	4	3	4	4	1	5
1	0	0	0	0	0	55	1	0	0	0	0	0	1	0	0	1	2	4	4	1	5
1	0	0	0	0	0	54	1	0	0	0	0	1	0	0	1	1	3	4	4	1	5
1	0	0	0	0	0	58	1	0	0	0	0	1	0	0	0	1	3	4	4	1	5
1	0	0	0	0	0	57	1	0	0	0	0	1	0	0	1	1	2	4	4	1	5
1	0	0	0	0	0	55	1	0	0	0	0	1	0	0	0	1	2	4	3	1	5
1	0	0	0	0	0	55	1	0	0	0	0	0	1	0	1	1	2	4	3	1	5
1	0	0	0	0	0	63	0	1	0	0	0	1	0	0	0	1	3	4	3	1	5
1	0	0	0	0	0	62	0	1	0	0	0	1	0	0	1	1	2	4	4	1	5
1	0	0	0	0	0	70	0	0	1	0	0	1	0	0	0	1	1	4	3	1	4
1	0	0	0	0	0	70	0	0	1	0	0	1	0	0	0	1	2	3	4	1	5
1	0	0	0	0	0	67	0	1	0	0	0	1	0	0	1	2	1	3	4	1	5
1	0	0	0	0	0	36	0	0	0	1	0	0	1	0	1	1	1	3	3	1	5
1	0	0	0	0	0	51	1	0	0	0	0	0	1	0	0	1	1	3	2	1	5
1	0	0	0	0	0	77	0	0	1	0	0	1	0	0	0	2	2	4	4	1	5
1	0	0	0	0	0	90	0	0	0	0	1	1	0	0	0	4	2	3	3	1	5
1	0	0	0	0	0	56	1	0	0	0	0	1	0	0	1	1	2	3	3	1	5
1	0	0	0	0	0	68	0	1	0	0	0	0	1	0	0	2	2	1	2	1	5
1	0	0	0	0	0	65	0	1	0	0	0	1	0	0	1	1	2	4	2	1	5
1	0	0	0	0	0	61	0	1	0	0	0	1	0	0	0	2	2	4	3	1	5
1	0	0	0	0	0	60	0	1	0	0	0	1	0	0	1	3	3	3	4	1	5
1	0	0	0	0	0	54	1	0	0	0	0	0	1	0	0	1	3	2	4	1	5
1	0	0	0	0	0	56	1	0	0	0	0	1	0	0	1	1	1	3	4	1	5
1	0	0	0	0	0	47	0	0	0	1	0	0	1	0	1	1	1	4	4	1	5
1	0	0	0	0	0	51	1	0	0	0	0	0	1	0	0	1	1	1	3	1	5
1	0	0	0	0	0	57	1	0	0	0	0	0	1	0	0	1	2	3	5	1	5
1	0	0	0	0	0	58	1	0	0	0	0	0	1	0	1	1	2	3	4	1	5
1	0	0	0	0	0	52	1	0	0	0	0	1	0	0	0	1	1	3	2	1	5
1	0	0	0	0	0	55	1	0	0	0	0	1	0	0	0	1	2	3	3	1	5
1	0	0	0	0	0	57	1	0	0	0	0	1	0	0	0	1	1	2	4	1	5
1	0	0	0	0	0	55	1	0	0	0	0	1	0	0	1	4	1	2	4	1	5
1	0	0	0	0	0	79	0	0	1	0	0	1	0	0	0	2	2	2	3	1	5
1	0	0	0	0	0	78	0	0	1	0	0	1	0	0	1	3	3	3	4	1	5
1	0	0	0	0	0	59	1	0	0	0	0	1	0	0	0	2	3	4	4	1	5
1	0	0	0	0	0	63	0	1	0	0	0	1	0	0	1	3	3	4	4	1	5
1	0	0	0	0	0	68	0	1	0	0	0	1	0	0	0	1	2	4	4	1	5
1	0	0	0	0	0	75	0	0	1	0	0	1	0	0	0	3	3	4	4	1	5
1	0	0	0	0	0	45	0	0	0	1	0	0	1	0	0	1	1	3	4	1	5
1	0	0	0	0	0	66	0	1	0	0	0	0	1	0	0	1	3	3	4	1	5
1	0	0	0	0	0	64	0	1	0	0	0	0	1	0	1	1	2	3	4	1	5
1	0	0	0	0	0	63	0	1	0	0	0	1	0	0	0	3	2	3	4	1	5
1	0	0	0	0	0	63	0	1	0	0	0	1	0	0	1	1	1	3	4	1	5
1	0	0	0	0	0	59	1	0	0	0	0	1	0	0	0	1	2	4	4	1	5
1	0	0	0	0	0	55	1	0	0	0	0	1	0	0	1	1	3	4	4	1	5
1	0	0	0	0	0	52	1	0	0	0	0	1	0	0	0	2	3	4	4	1	5
1	0	0	0	0	0	52	1	0	0	0	0	0	1	0	1	2	3	4	4	1	5
1	0	0	0	0	0	66	0	1	0	0	0	1	0	0	0	3	3	4	4	1	5
1	0	0	0	0	0	60	0	1	0	0	0	0	1	0	1	1	3	3	3	1	5
1	0	0	0	0	0	52	1	0	0	0	0	0	1	0	0	1	1	4	5	1	5
1	0	0	0	0	0	55	1	0	0	0	0	1	0	0	0	1	2	3	3	1	5
1	0	0	0	0	0	53	1	0	0	0	0	0	1	0	1	1	2	3	3	1	5
1	0	0	0	0	0	65	0	1	0	0	0	1	0	0	0	1	2	3	3	1	5
1	0	0	0	0	0	66	0	1	0	0	0	1	0	0	1	1	2	2	3	1	5
1	0	0	0	0	0	51	1	0	0	0	0	0	1	0	0	2	3	4	4	1	5
1	0	0	0	0	0	41	0	0	0	1	0	0	1	0	0	1	3	4	5	1	5
1	0	0	0	0	0	62	0	1	0	0	0	0	1	0	0	2	3	4	4	1	5
1	0	0	0	0	0	66	0	1	0	0	0	0	1	0	0	1	2	4	4	1	5
1	0	0	0	0	0	66	0	1	0	0	0	1	0	0	1	1	2	3	3	1	5
1	0	0	0	0	0	52	1	0	0	0	0	0	1	0	0	1	1	3	5	1	5
1	0	0	0	0	0	52	1	0	0	0	0	0	1	0	0	1	2	4	4	1	5
1	0	0	0	0	0	51	1	0	0	0	0	1	0	0	1	1	1	4	3	1	5
1	0	0	0	0	0	57	1	0	0	0	0	0	1	0	0	1	1	4	4	1	5
1	0	0	0	0	0	58	1	0	0	0	0	1	0	0	1	1	3	3	4	1	5
1	0	0	0	0	0	68	0	1	0	0	0	1	0	0	0	1	2	3	4	1	5
[truncated: 5,154 more rows]
